# Supplementary material for: How to implement a clinical ethics committee in an oncological research hospital: Qualitative results from a process evaluation study using normalization process theory (EVACEC)
Source: PLoS One. 2025 May 6;20(5):e0318870. doi: 10.1371/journal.pone.0318870 (PMC12054913; doi:10.1371/journal.pone.0318870)
Supplement: S4 File — NPT codes - English version: this is the file used for the qualitative analysis, which contains the text of the interviews (translated into English) labelled with codes, sub-themes and themes and the index of the analysis. (XLSX) [file pone.0318870.s004.xlsx]

## Sheet: CO
cod.	code order	UNIT OF MEANING	NPT CONCEPT	NPT SUBTHEME	NPT - MEANING
02CEC	14	The role is to assist clinicians in their practice when they face ethical dilemmas in which they feel stuck and uncertain about how to proceed.	CO	COMMUNAL SPECIFICATION	CO-CS -A
01CEC	15	So, the CEC is a body designed to guide policy and should therefore be consulted by decision-makers within the organization. This applies, for example, to general issues on which the CEC can provide opinions—one of its key roles. Additionally, if a biobank were to be established, the CEC could contribute to drafting its regulations.	CO	COMMUNAL SPECIFICATION	CO-CS -B
01CEC	17	Its primary role is to support healthcare professionals.	CO	COMMUNAL SPECIFICATION	CO-CS -A
04CEC	23	When facing a patient and their issues, the care team doesn’t always have a clear direction. That’s why it’s important to have someone who can help navigate and explore these challenges. The CEC's role is not to give personal judgments but to assess ethical issues, distinguishing the ethical level from the regulatory one. Most importantly, each member contributes based on their area of expertise.	CO	COMMUNAL SPECIFICATION
05CEC	15	In my view, the primary objective is cultural—focusing on education and initiatives aimed at staff. The second objective is the evaluation of complex cases, which involves addressing concrete situations brought forward by professionals. The third objective, which I group with the cultural aspect but is distinct from training, is proactive initiative. For example, when we issued an opinion on COVI…	CO	COMMUNAL SPECIFICATION	CO-CS -B
07CEC	20	As we have seen, especially with recent developments, there was even speculation that the CEC could become the decision-making support body for assisted suicide cases in Emilia-Romagna. The role of the CEC may, to some extent, depend on regulatory choices that are not yet well-defined or clearly established.	CO	COMMUNAL SPECIFICATION	CO-CS-C
09CEC	34	Its role should be, in a way, pedagogical—introducing an ethical approach to medical decision-making. The goal is not simply to do something because it is technically possible, which is obviously the first question,, but to do it because it is truly beneficial, causes no harm, aligns with that specific patient’s wishes, and makes sense... There must always be a reason beyond mere feasibility—the …	CO	COMMUNAL SPECIFICATION	CO-CS -A
07CEC	41	The existence of a Clinical Ethics Committee provides a space for seeking answers—whether for individual clinicians and patients facing specific decisions or for addressing broader, more common ethical issues.	CO	COMMUNAL SPECIFICATION	CO-CS -A
09CEC	17	I believe that, fundamentally—using simple terms, or "plain language"—the role should be to support professionals in making difficult decisions, especially the really tough ones. Many medical choices are challenging, but the most difficult ones often involve suffering, respecting the wishes of patients and caregivers, and navigating sensitive situations. The committee should stand alongside clini…	CO	COMMUNAL SPECIFICATION	CO-CS -A
09CEC	40	When everyone, at least common sense, knows that it’s not the case, the Ethics Committee cannot and will never replace the responsibility of individual professionals. It is a support, a guide, a point of reference.	CO	COMMUNAL SPECIFICATION	CO-CS -A
09CEC	70	In my view, this is a point we haven’t yet fully addressed, but it’s inevitable: in a system that relies on the shared use of resources, the Ethics Committee must engage with the issue of the equitable use of common resources. For instance, in pediatrics, we are particularly sensitive to the matter of very expensive semi-experimental therapies—enzymatic, genetic treatments—that are so costly with…	CO	COMMUNAL SPECIFICATION	CO-CS -B
10CEC	19	The goal is to support professionals during this phase, contributing when documents are being created for a wider audience, not just for individual cases. It's about identifying and defining bioethical positions in the context of today’s challenges, making it a space and a place for in-depth reflection.	CO	COMMUNAL SPECIFICATION	CO-CS -A
10CEC	20	The third aspect, which we haven't explored in depth yet but should focus on in the future, is addressing the general public. There is a lot of confusion, often due to rapid or sometimes overly strong messages. It’s important to help people understand and raise their awareness on these issues.	CO	COMMUNAL SPECIFICATION	CO-CS -B
13CEC	13	As an external member, I'm not sure I can say much about the original goal for which it was created.	CO	COMMUNAL SPECIFICATION	CO-CS-D
13CEC	16	We are living in a very complex time, where our country and society, on one hand, are trying to start a more mature reflection, finally, compared to the past. This is also driven by a series of events and individuals who have challenged our landscape, our restrictions, and our legal framework. The CEC, in light of the Constitutional Court's ruling on the Antoniani-Cappato case, can still offer su…	CO	COMMUNAL SPECIFICATION	CO-CS -A
08CEC	15	Yes, I would say that the objectives of the CEC are those we've just mentioned: to provide a space for reflection and the opportunity for mediated, interdisciplinary discussions on issues related to ethics, bioethics, and partly bio-law—topics that healthcare professionals are usually not trained in.	CO	COMMUNAL SPECIFICATION	CO-CS -A
08CEC	16	The CEC allows healthcare professionals to access expertise on demand and engage in a discussion that brings together various areas of expertise, which would otherwise not be available to them.	CO	COMMUNAL SPECIFICATION	CO-CS -A
14CEC	48	Well, to be honest, rather than saying that the goal is... how can I put it, it’s more about having an external perspective—one that is different from the usual approach in these practices. What comes to mind is the idea of a true consultation, in the sense that together, we try to reach—not necessarily a definitive answer—but to offer further points for reflection to those who ultimately have to…	CO	COMMUNAL SPECIFICATION	CO-CS -A
14CEC	51	If I consider that one of the objectives of this Committee is also to humanize, meaning to bring a more human touch to clinical practice, it also aims to improve—rather than simply increase—the quality of healthcare services. Since we’re within a healthcare organization, that’s definitely part of it as well.	CO	COMMUNAL SPECIFICATION	CO-CS -A
14CEC	8	It’s not so much about defining what bioethics is or isn’t, but more about the need to better clarify the specific tasks of this Committee. Understanding exactly what the Committee’s role is and what it is not, is. I’m not sure if I’m expressing myself clearly...	CO	COMMUNAL SPECIFICATION	CO-CS-D
10CEC	26	This is one of the things we’ve recently discussed: ethical evaluation cannot ignore, despite being democratic, the knowledge of the law. We can’t tell a doctor to "go against the law." That’s not acceptable. At the same time, ethical evaluation is more free and broader than legal norms; it can’t be enslaved by them. We’re not lawyers or judges; our role is not to explain the doctor’s professiona…	CO	COMMUNAL SPECIFICATION	CO-CS -A
10CEC	30	I would say that our role should be more of a support than that of judges, while still expressing positions with which the professional must engage. We help them ask questions they may not have considered. For example, even those most attached to their patients sometimes struggle to truly understand what the patient wants, and how important that aspect is. It’s a form of empathy and intentionalit…	CO	COMMUNAL SPECIFICATION	CO-CS -A
11CEC	10	So, obviously, the role it is already fulfilling—receiving requests for opinions, either directly from individuals involved in various ways, such as healthcare professionals, or theoretically even from patients, although I believe this hasn't happened yet.	CO	COMMUNAL SPECIFICATION	CO-CS-B
11CEC	14	A particular case, which is somewhat of a personal interest to me, is that I believe one of the most immediate and direct applications of the Clinical Ethics Committee is in the case of so-called "compassionate use." Compassionate use is not experimental treatment, and it should not be, even though at times it can resemble a form of experimentation disguised as such. Compassionate use refers to s…	CO	COMMUNAL SPECIFICATION	CO-CS-C
08CEC	7	It therefore provides a space for multidisciplinary and interdisciplinary reflection, allowing healthcare professionals who are familiar with it and understand its purpose to access it for further exploration of issues. These issues generally have ethical implications, but they might fall into two categories: either they are new or simply haven’t been considered before.	CO	COMMUNAL SPECIFICATION	CO-CS -A
14CEC	38	I think the role is, fundamentally, one of support. The word that comes to mind is "support," so it's a role that provides assistance—essentially, it's a service.	CO	COMMUNAL SPECIFICATION	CO-CS -A
13CEC	14	What I can say as a member is that we are certainly in a unique period, with a number of issues emerging, and the Clinical Ethics Committee finds itself in the right place at the right time. It can serve as a catalyst for a range of issues, even if it’s not directly involved, we’ll see what happens, with some new areas of expertise.	CO	COMMUNAL SPECIFICATION	CO-CS-C
14CEC	12	At some point, I thought to myself, "Alright, the laws, which I don’t even know in depth and maybe I’ll go study them," but then I realized, "We keep talking about what the law says, but I believe that the issue isn't really about looking at what the law says." It seemed to me that the focus is more on existential issues, on choices, on matters related to conscience. As far as I know, ethics isn’…	CO	COMMUNAL SPECIFICATION	CO-CS -A
14CEC	40	So, I think it’s a supportive role, especially for doctors. I’ve seen it very much as a role that provides support for healthcare professionals.	CO	COMMUNAL SPECIFICATION	CO-CS -A
14CEC	42	So, it’s definitely a supportive role, a role of cultural change, one that, in my opinion, brings to light issues that need to be discussed. If these issues aren’t addressed, then we just end up relying on the law, and if the laws are poorly written... like, in this case, which I’m trying to understand better...	CO	COMMUNAL SPECIFICATION	CO-CS -B
14CEC	44	So, it’s a cultural role, a supportive role, a role in bringing issues to light. It’s also a consultative role—because that’s what it is—a space for discussion. Maybe even a space for doctors themselves to engage with one another on these topics. I’m not sure if they already have such a space, maybe they do, maybe they don’t. But within a medical team, a space for these discussions—beyond just “w…	CO	COMMUNAL SPECIFICATION	CO-CS -A
05CEC	11	This is obviously a consultative role, and I’ve seen it that way from the beginning. But it’s not just about individual cases that are brought forward—it’s also consultative on broader ethical issues that exist, where the committee can provide an opinion. In this sense, it’s not just about responding to specific cases but also about proactively addressing important topics that need discussion.	CO	COMMUNAL SPECIFICATION	CO-CS -A
14CEC	41	And if it has a role, I believe it plays a very important one in driving cultural change. I see this as crucial because it means a cultural transformation. Years ago, yoou couldn't evee talk about these topics —now, at least, we’re able to discuss them.	CO	INTERNALIZATION	CO-I-A
04CEC	14	Within the organization, the CEC plays a fundamental role in providing guidance, direction, and support.	CO	COMMUNAL SPECIFICATION	CO-CS -A
05CEC	12	Its specificity lies in providing assessments in situations where there are conflicts—conflicts of values, as they are called—regarding the type of actions and choices that a professional can or cannot make.	CO	COMMUNAL SPECIFICATION	CO-CS -A
08CEC	47	Moreover, I would add to this that, as demonstrated by the cases we cannot discuss in detail but will talk about tomorrow—you will know them and have heard about them—in many instances, it is not just a matter of ratifying these profiles. Many cases are delicate, very delicate, precisely because it is unclear what should be done, what the right course of action is from a legislative, clinical, an…	CO	COMMUNAL SPECIFICATION	CO-CS-C
01DIR	37	For us as an IRCCS, of course, being an IRCCS, we have a strong interest in care models. This, in my view, is a prime example of research on care models and care pathways; it is fundamentally about the care model. Consequently... Moreover, healthcare research on care models is challenging, a difficult type of research to conduct, and only a few engage in it. But if I consider the regional level, …	CO	COMMUNAL SPECIFICATION	CO-CS-G
02DIR	17	So, it’s primarily a support for professionals, for those who are on the front lines.	CO	COMMUNAL SPECIFICATION	CO-CS -A
02DIR	19	Yes, of course, it’s multidisciplinary because decisions can’t be made by just one person, especially decisions of this caliber. I’m sorry, I’m not very specific, but I am the General Director of a facility.	CO	DIFFERENTIATION	CO-D-D
03DIR	41	The CEC helps, in a way, the dyad and in some cases the triad, operator-patient-family, to make the best choice for the patient, taking into account the perspectives of both the family and the operator. This is because it is assumed that the operator never wants to harm the patient, but always aims to do what is best for the patient. However, sometimes the operator believes they are doing the bes…	CO	COMMUNAL SPECIFICATION	CO-CS -A
03DIR	45	What I have seen is that what is being done in ethical support and in the support of the Committee is to analyze and evaluate all points of view and all value aspects, and then provide advice regarding what might be the best course of action. In fact, I think about situations where patients cannot express their consent, the family member has their own idea, the operator says 'no, this goes agains…	CO	COMMUNAL SPECIFICATION	CO-CS -A
09CEC	41	Let's forget that it's the only one in the Region and that situations like this are quite rare across the country, so in my opinion, it's a little gem that should be better appreciated, but in the right way.	CO	DIFFERENTIATION	CO-D-B
07CEC	42	It’s something that, at least for us, didn’t exist before, but it seems to me that it’s somewhat rare throughout Italy, and it was even less present before, so it’s an added value.	CO	DIFFERENTIATION	CO-D-C
14CEC	47	Instinctively, I would say that this is it, and then it’s still a service, I mean, the specificity also lies a lot in the innovations; it’s a service that I find very innovative. Maybe it’s a long history that I don’t know, but before being consulted, I, who work in the social field and who, unfortunately, have had a series of very strong, very heavy experiences as a patient, as a family member, …	CO	DIFFERENTIATION	CO-D-C
03CEC	15	Yes, [...] something that makes it specific and unique, in my opinion, is precisely its ability to fill a kind of formative, cultural gap for many of us; each one has basically made their own personal bioethics recipe, but not always the personal recipe is the best recipe, yet it surely helped you survive. Not so much a common base, but rather, in my opinion, filling the gaps that inevitably aris…	CO	DIFFERENTIATION	CO-D-A
02CEC	9	Instead, I imagine that those who set it up, I mean, must have researched and seen what was available around, what wasn’t available around. But from my point of view, for me it was already a huge step to have just established this committee, because in our experience, the only ethical guidance we were given was when the ethicist did the team supervision; beyond that, it was really a blank slate, …	CO	DIFFERENTIATION	CO-D-A
02CEC	22	Because we, even looking at my colleagues in palliative care, are overwhelmed at the hospital level with ethical issues, but we either don’t see them, or we’re used to handling them on our own—or at best, we just shift everything onto defensive medicine and end up relying on forensic medicine. But that’s a completely wrong approach, even culturally—Italians have always had this tendency toward de…	CO	DIFFERENTIATION	CO-D-A
05CEC	14	Very often cases come in—many times. Some of them we have forwarded to you as well, cases we examined at the Ethics Committee. Issues arise—for example, I can't recall the exact case right now, but there was a general practitioner who didn’t want to administer a non-conventional therapy requested by a patient. The doctor’s concern wasn’t really an ethical one; it was more about wondering, ‘If I d…	CO	DIFFERENTIATION	CO-D-E
09CEC	31	It is not a specialist consultation service for a specific organ, of course, nor is it the kind of consultation that even an expanded PDTA (Diagnostic-Therapeutic Care Pathway) could provide. It is something very different, something that can extend beyond the hospital and the healthcare system. This is another key characteristic—I believe it offers a perspective that, as it should, also looks be…	CO	DIFFERENTIATION	CO-D-D
07CEC	5	This Committee has slightly different characteristics, though not too different, because ethics is, rightly, the key word that connects both aspects. So, it offers a somewhat different perspective—not focused on assessing the ethics of clinical trials or protecting patients in terms of their inclusion in research projects, but rather from a slightly different angle. Yet, this too is extremely imp…	CO	DIFFERENTIATION	CO-D-E
13CEC	10	Its specificity lies in bringing together people with completely different backgrounds. Of course, there are also multidisciplinary teams within the organization, but I don’t think any are as multidisciplinary as the CEC. For instance, there's me, a jurist, along with others, and, most importantly, there are external members. I believe this is important because it helps break away from a purely o…	CO	DIFFERENTIATION	CO-D-D
09CEC	27	It is absolute; there is nothing comparable.	CO	DIFFERENTIATION	CO-D-C
14CEC	46	The specificity, as I see it, lies in... I may not be familiar with all the services within the organization, but it seems to me that it focuses on different themes—topics that are usually addressed by very few. In my opinion, this is a significant specificity, as these are often issues that tend to be somewhat overlooked or even denied. So, I believe this is certainly a key distinguishing factor.	CO	DIFFERENTIATION	CO-D-D
01DIR	9	The participation of many institutional entities from the territory truly highlights the cross-sectoral nature of this body.	CO	DIFFERENTIATION	CO-D-D
02DIR	6	Which, having been consulted multiple times—Ludovica —on specific cases, I think gave them the opportunity to say, "Why don’t we create something that isn’t the Ethics Committee?" People often turned to the Ethics Committee in an incorrect way, as it has a different purpose, a different mindset, and a different focus—mainly dealing with clinical trials. Instead, a committee—indeed, we called it t…	CO	DIFFERENTIATION	CO-D-E
02DIR	7	It has been an important innovation.	CO	DIFFERENTIATION	CO-D-C
02DIR	13	I know that now other provincial and regional organizations are asking us to follow the same path, but I must say that it is truly one of the most bottom-up areas there are.	CO	DIFFERENTIATION	CO-D-D
02DIR	32	As far as it’s a luxury, maybe some might consider it a luxury to have a bioethics unit, but for us, it has become a necessity. We truly see its extreme usefulness, and we will never give it up. While there are organizations that don't have it and manage just fine, for us, it's an important distinguishing feature.	CO	DIFFERENTIATION	CO-D-B
02DIR	40	In addition to the fact that we are among the few conducting qualitative research, this is also a distinctive feature for our IRCCS, which we really need. There are still many IRCCS centers today, but there are not so many oncological IRCCS centers focused on qualitative research and bioethics, in fact, very few.	CO	DIFFERENTIATION	CO-D-B
02DIR	41	There’s nothing, just some suggestions, really. So contributing, creating scientific evidence, that’s no small thing. However, it’s clear that today, if you discover neuron X, you probably have a different weight in the scientific community, but we must continue to work to ensure that the weight of the scientific community in bioethics is also significant, because citizens need it just as much as…	CO	DIFFERENTIATION	CO-D-B
03DIR	12	So, certainly, training is important, because I see that even for a committee, which may have some similarities but is absolutely not the same as the Ethics Committee, within the Ethics Committee itself, they understand and evaluate that on certain aspects they are not well-trained, and there is a need for continuous training.	CO	DIFFERENTIATION	CO-D-E
03DIR	40	A consultation is different when I’m the consultant, I come and tell you what to do; and why is this important? Because typically, complex situations are tackled from an ethical standpoint, meaning, for me, the issue arises when it’s not just about the norm. There can be a norm involved, which might conflict with a particular aspect of... but the real problem lies at the value level. At least, th…	CO	DIFFERENTIATION	CO-D-D
03DIR	44	I mean, sometimes, I imagine these are the situations—I’ve seen some of them too—where the patient has a viewpoint, or worse, doesn’t have one, meaning you can’t know it because they’re not able to communicate it. A family member has one perspective, another family member might have a completely different one, and the healthcare professional has yet another. To make a decision, it’s not so much a…	CO	DIFFERENTIATION	CO-D-D
03DIR	47	That’s how I’ve always envisioned it. So, the CEC is essential because without it, the only support these healthcare professionals managing the patient and family can rely on is the legal advisor and the medical direction, but they are not the same thing. Instead, they could consult with a Committee of professionals, which not only includes clinicians but also bioethicists, and there’s also a med…	CO	DIFFERENTIATION	CO-D-A
10CEC	14	First of all, it must be said that the IRCCS of Reggio Emilia has an attitude and a focus on bioethical issues that are rare in Italy, and credit goes to those who have led it, and to those who currently guide it. The very existence of a bioethics operational unit is a rarity, and the presence of a public service open once a week for the completion of advance medical directives (DAT) is of great …	CO	DIFFERENTIATION	CO-D-B
01CEC	10	I believe the CEC itself completes a clinical bioethics service because they provide two completely different types of ethical support: that of the CEC and that of the bioethicist. Therefore, it seemed to me like the final piece in the service we had built. I would say it is a complementary experience.	CO	DIFFERENTIATION	CO-D-E
09CEC	56	I have to admit that here I risk, in fact, as I'm speaking, I confuse the two things, and I often have to remind myself that the bioethics service or the activity of the bioethics unit and the Clinical Ethics Committee are two separate activities. They touch on each other and enhance one another.	CO	DIFFERENTIATION	CO-D-E
04CEC	20	A question to the CEC involves an entire group, and maybe other consultants who can help with specific issues, but they obviously do not configure it as a consultancy done on an individual basis within the clinical practice. It is true that it supports the practice as well, but it has a slightly more multiprofessional and transversal role. These are two important aspects, but they differ slightly…	CO	DIFFERENTIATION	CO-D-E
10CEC	15	The CEC comes into play when the issue is more complex; it's not just about bringing in the bioethicist's opinion, but it requires the construction of a response, which necessitates different professional skills, and it’s not enough to (…)	CO	DIFFERENTIATION	CO-D-E
08CEC	6	In my opinion, the CEC represents a very important tool within a structure like that of the Modena and Reggio Emilia healthcare company, because it provides essential support, complementing the service already offered by the bioethics unit in a more specific manner. It integrates this support by addressing issues that have ethical, bioethical, and, to some extent, biodirectional implications at a…	CO	DIFFERENTIATION	CO-D-E
04CEC	18	I believe these are two closely related but distinct roles. I see bioethics more as a form of consultancy provided to professionals, with professionals, within clinical practice—working alongside the professional, offering guidance from someone with the necessary expertise who supports the professional in their daily work. The CEC, on the other hand, has a more institutional role, one of multidis…	CO	DIFFERENTIATION	CO-D-E
08CEC	13	In my opinion, these are the key distinctions: on one hand, there is a personal relationship, which characterizes the bioethics unit; on the other, there is an institutionalized relationship. One involves consultancy and a form of interaction that is immediate, specific, and continuous, whereas the other follows a mediated, time-structured, and collective approach, with set deadlines. So, I belie…	CO	DIFFERENTIATION	CO-D-E
08CEC	14	And then, of course, there is the issue of defining the usefulness of both services. While one serves to solve a problem as it arises, the CEC is not necessarily limited to that—it can also be a space for understanding what has happened or anticipating future issues. On the other hand, the bioethics unit, as I perceive it, is more anchored in the present, whereas the CEC is oriented toward both t…	CO	DIFFERENTIATION	CO-D-E
07CEC	43	It complements the discussions that take place within the Ethics Committee for Clinical Trials, adding an additional layer that is naturally not the focus of that committee, which is centered on studies, research, experimentation, and the protection of patients and citizens who may be invited to participate in such trials. Here, however, the focus is different—ethics remains the common denominato…	CO	DIFFERENTIATION	CO-D-E
11CEC	2	Also because I have been in this field long enough to witness the evolution of these Ethics Committees. Initially, they were not limited to such a narrow scope but also dealt with ethical issues in clinical practice, to varying degrees. Over time, due to national and then European regulations, the scope of action of Ethics Committees for drug trials has been significantly restricted to this speci…	CO	DIFFERENTIATION	CO-D-E
02CEC	21	The specificity lies in the fact that it is the only body responsible for these particular issues. Its distinct role is precisely to make this clear. I truly believe it is more important than other services provided by the organization, but it is somewhat more difficult to convey and make people understand.	CO	DIFFERENTIATION	CO-D-D
07CEC	25	The only comparison that comes to mind is with the Ethics Committee for Clinical Trials, though I’m not sure if that’s what you meant by "other services." The two certainly share important points of contact, as both deal with ethics. However, the Clinical Ethics Committee (CEC) provides a significant integration, addressing ethical aspects that may also be considered by the Ethics Committee for C…	CO	DIFFERENTIATION	CO-D-E
02CEC	14	At the very least, I would like to help them in this sense—help them in their reasoning and in gaining a clearer understanding of the situation they are facing. Ultimately, I want to support them in making decisions that serve the best interests of the patient.	CO	INDIVIDUAL SPECIFICATION
09CEC	37	So my role has often been that—because, of course, I stay informed, I read the literature—but it would be rather foolish to think that I could elevate my level of expertise in bioethics, in terms of published knowledge, to that of Ludovica. My task is not to be a top expert in bioethics, bringing in the latest articles and literature, nor that of a forensic doctor who defines where ethics interse…	CO	INDIVIDUAL SPECIFICATION
10CEC	22	I don’t have a specific specialization; I don’t represent either the voice of the users or that of the professionals. There are other figures who have a more clearly defined role in this regard.	CO	INDIVIDUAL SPECIFICATION
10CEC	25	It’s clear that I have a legal background, with a focus on lawmaking, so my approach is legal.	CO	INDIVIDUAL SPECIFICATION
11CEC	22	So, my role, what I feel my role is, is to listen and understand, and then contribute with what I believe I’ve understood.	CO	INDIVIDUAL SPECIFICATION
08CEC	23	So, in the context of the CEC, my role is to offer, in contrast to other perspectives, an expertise that is academic in nature and is grounded in bioethics, ethics, and moral philosophy. Bioethics and moral philosophy are two different things, though I believe they overlap to a large extent. However, it's not guaranteed that someone with clinical training would have a sufficiently deep understand…	CO	INDIVIDUAL SPECIFICATION
08CEC	25	And then, separate from this objective aspect, is offering my perspective. This is a difficult thing to do, very difficult, especially on the delicate issues we are dealing with today. I mean, one thing is to provide analytical tools, another is to have the courage, if you will, to express an opinion that might even go against the grain of what the other members think. But I believe this is the a…	CO	INDIVIDUAL SPECIFICATION
14CEC	50	So, my goal... well, my role; I think that, considering also that I believe the Committee's objective is somewhat to... I don't know how to put it, but it comes to mind to say it like this... a bit to humanize... so through humanization, but also by improving the perceived quality of people’s lives, I see myself as the one who brings the perspective of those who might ultimately be affected by th…	CO	INDIVIDUAL SPECIFICATION
14CEC	53	So, these... meaning those who might find themselves in this situation, because it's clear that even a doctor might be in this situation, but the doctor has their own competencies, their own background, which might not necessarily help them, but still provides them with different stimuli, you know. Whereas, I think the role of the citizen is to occasionally raise their hand and say, “Attention, b…	CO	INDIVIDUAL SPECIFICATION
14CEC	57	I believe that COVID made it emerge in a way... but I think it was like this even before, meaning it's not that suffering didn’t exist before in hospitals, it was there before too. So, I still think my role is to listen to the voice of the citizen, of those who could find themselves in that situation, beyond all the things that, you know, the law says, the procedure says, the dosage says, this sa…	CO	INDIVIDUAL SPECIFICATION
03DIR	3	So I remember that both the former Scientific Director, (redacted), and the head of the bioethics unit, (redacted), had outlined the characteristics of... and I remember trying to help facilitate the establishment. After that, I obviously didn't join the research group directly, nor the Clinical Ethics Committee; I am familiar with the composition, I know how it's structured, and I also participa…	CO	INDIVIDUAL SPECIFICATION
01DIR	39	So, that's a bit of it. I'm kind of an interested stakeholder, so to speak, who tries to leverage the research budget resources to allow the committee members to continue their research. That's my role, I must say, my goal and objective.	CO	INDIVIDUAL SPECIFICATION
04CEC	21	I believe that the role of the CEC will become increasingly important. Firstly, because there are issues that professionals are called to address, which require a level of in-depth analysis that was not previously needed—or rather, was needed less—because, in a way, we had more certainties, as the regulations and the overall situation were different.	CO	INTERNALIZATION	CO-I-A
07CEC	13	I believe it is an enriching experience, so I had imagined this.	CO	INTERNALIZATION	CO-I-B
07CEC	27	We have always dealt with specific situations and questions that come from the field, often from individual professionals. Therefore, a deeper analysis and reflection on these issues can support them, benefit the organization in turn, and also help us. Most importantly, it can support those professionals—particularly the clinicians—who are part of the Committee, enabling them to better face simil…	CO	INTERNALIZATION	CO-I-B
02CEC	28	There are numerous potentials because it is really rewarding to have a discussion with individuals who bring legal and ethical expertise, particularly those specialized in the law. It has incredible potential... just because, typically, this is a culture that people tend to develop on their own, perhaps by reading newspapers. It’s a culture that we don’t refer to books for, we don’t study it deep…	CO	INTERNALIZATION	CO-I-A
13CEC	8	It's something that can untangle many knots that have been left unresolved for a long time.	CO	INTERNALIZATION	CO-I-B
14CEC	61	Evidently, there is a gap there—meaning that apparently there is a need, if someone is present, engages thoughtfully, sends documents, and responds to emails, it indicates that we are addressing a real need. I believe this is very important for their work, as it provides a space for discussion, for sharing vulnerabilities, and for supporting decision-making—not only their own but also that of the…	CO	INTERNALIZATION	CO-I-B
04CEC	12	Precisely because I believe that the ethical issues encountered daily in clinical practice can challenge professionals—not only in handling clinical cases but also, for me personally, when dealing with organizational aspects. When I strive to manage organizational issues fairly, considering all the values at play and trying to provide appropriate responses, I sometimes face doubts and challenges.…	CO	INTERNALIZATION	CO-I-A
05CEC	6	When we spoke with (redacted), I immediately saw the value of introducing this Clinical Ethics Committee because it could bring knowledge beyond just medico-legal expertise. I tend to see things in a very practical way, so having different perspectives, even non-medical ones, is a significant advantage for addressing these kinds of issues, which are frequently brought to our attention.	CO	INTERNALIZATION	CO-I-A
02DIR	16	But I definitely felt the need for it, especially when I held other roles, such as in primary care or as a District Director. At times, we didn’t know who to turn to with ethical issues or who to discuss them with. So, without a doubt, this is a great asset.	CO	INTERNALIZATION	CO-I-B
01CEC	11	Personally, I wasn’t very convinced about establishing a CEC. I thought the bioethics service, as it was structured, was sufficient. In fact, what I was more focused on was finding another person to provide ethics consultation and support because the people involved at that time were primarily engaged in research—Marta almost 100%, and those who collaborated with us in 2020 were also working on p…	CO	INTERNALIZATION	CO-I-C
01CEC	56	I believe that, in general, any form of ethical support is indispensable and not just in specific areas. I specialize in palliative care, but in my opinion, there is no field that doesn’t require some form of ethical support, which is completely different from any type of psychological support that can be provided. However, it must be done with method. And even a CEC must establish a scientific m…	CO	INTERNALIZATION	CO-I-D
13CEC	15	I believe there is a great need for this type of expertise, and what the Clinical Ethics Committee offers is exactly what is needed. I’m referring to recent events, both real-life stories and legislative developments in the field of end-of-life care, which is deeply intertwined with palliative care.	CO	INTERNALIZATION	CO-I-D
08CEC	37	I believe that this limitation should be overcome by establishing as many CECs as possible. Therefore, I am of the opinion that the CEC is not only useful but absolutely necessary and should be created in every complex healthcare structure of a certain size.	CO	INTERNALIZATION	CO-I-D
03DIR	6	What we are saying as someone who has followed the development of the project and knows that it is now finished, and that we need to understand how to implement it moving forward, is that the issue isn't so much the quality, that is, how it works, the competencies it has, and how important it is—because it is definitely important.	CO	INTERNALIZATION	CO-I-D
03CEC	13	I think that, like myself, most other doctors, or at least a large part of them, haven't received extensive training in bioethics. They have experience from other specialties, but I find it hard to believe that bioethics isn't deeply discussed in anesthesiology and intensive care, but it is in internal medicine or similar specialties. So, I think I can speak for myself, but I also think I can spe…	CO	INTERNALIZATION	CO-I-A
03DIR	7	Then, in the meantime, the law has evolved, assigning, among other things, clear functions to the Clinical Ethics Committees. One of these functions is consultation on assisted suicide, which initially seemed to fall under the competence of Ethics Committees, but later became the responsibility of the Clinical Ethics Committees or the CEC, if there is no Clinical Ethics Committee. And not only th…	CO	INTERNALIZATION	CO-I-D
08CEC	27	Yes, the point I would add is this: in my opinion, the value—though this is partially shared by the CEC—is that the Clinical Ethics Committee, alongside the bioethics unit, provides an added value by showing healthcare professionals that there is a legitimate dimension of uncertainty and expertise on moral issues related to medicine. This is often a realization and even a shock for many; they can…	CO	INTERNALIZATION	CO-I-A
08CEC	29	The CEC, much like the bioethics unit, doesn't often provide fully satisfactory solutions, but what it can always do is increase the awareness of the people involved, helping them understand the reasons behind their decisions. In some cases, though, I believe it does solve the problem. There are, in my opinion, incorrect ethical perspectives at a conceptual level, and in many cases, a deeper exam…	CO	INTERNALIZATION	CO-I-A
03DIR	48	So, I believe it is extremely important and fundamental, and it also seems to me that it would be not just a problem, but a minor mistake to take a step back. That is, to remove this service once it has been made available, especially because there could be a potential demand for it.	CO	INTERNALIZATION	CO-I-D
14CEC	22	Even just because... because the cases are multiplying, because the culture is changing, because there are real cultural shifts that, in my opinion, need to be followed, supported, and monitored. So, I believe this is an absolutely useful task. Therefore, for me, its usefulness is extremely high.	CO	INTERNALIZATION	CO-I-A
14CEC	39	In my opinion, it's an important service, also for citizens, understood as patients and their families. I believe there are very few families or patients who know that this Committee exists; there might be very few who are aware of it. It could be useful for people to know about it, probably to contact it more and also to understand that there is a part of the evaluation that we might imagine isn…	CO	INTERNALIZATION	CO-I-A
03DIR	69	No, I mean, I want to emphasize one adjective, which is "challenging," and like all challenging things, it’s beautiful. At least for someone like me, challenging things are beautiful because you always throw your heart beyond the obstacle, but it's a struggle... I can imagine your struggle too, because every time you launch something innovative, in terms of research and... it’s very beautiful, a …	CO	INTERNALIZATION	CO-I-D
13CEC	9	I think that the CEC will inevitably become stronger, more established, and more focused on an increasingly professional direction.	CO	INTERNALIZATION	CO-I-D
02CEC	30	So the great strength lies in that, the multiple perspectives from many eyes looking at the same issue from various angles, but ultimately coming together to offer something truly sustainable. I believe the great potential is in having brought these competencies to the table, and now they are accessible, within reach of those who then approach the patient's bedside.	CO	INTERNALIZATION	CO-I-E
04CEC	6	I believe the key thing is having this dedicated body where professionals with specific expertise are present, and for me, that makes all the difference.	CO	INTERNALIZATION	CO-I-E
04CEC	13	And then, having had experience – even though limited – with ethical issues, the fact of not ignoring them and being able to address them with someone who helps us understand them better, in my opinion, is very important for the team, for the individual professional, but also to provide more appropriate answers to patients, in general.	CO	INTERNALIZATION	CO-I-E
04CEC	22	Today, I think about the regulations concerning the end of life, as well as the issues related to the beginning of life (such as assisted reproductive technologies, the diagnosis of metabolic diseases in infants, or the survival of newborns), which can raise questions regarding the appropriateness of palliative care or pediatric assistance. So, end-of-life care in general, but not only that: ethi…	CO	INTERNALIZATION	CO-I-E
05CEC	9	Solving problems proposed by clinical practice also involves defining aspects that go beyond my field. For this reason, I have always viewed this type of activity with great interest, as it presupposes a variety of perspectives beyond my own, or what might be a clinician's point of view, or that of a lawyer, a philosopher, or...	CO	INTERNALIZATION	CO-I-E
07CEC	21	Certainly, beyond this, beyond just a regulated role, we are seeing how important it can be to have a group, a Committee, to which individual professionals can turn for doubts and situations that have significant ethical implications.	CO	INTERNALIZATION	CO-I-E
13CEC	12	The added value is certainly the richness of experiences and perspectives that the members bring, which then influences the decisions made, the activities carried out, the opinions adopted, and so on.	CO	INTERNALIZATION	CO-I-E
01DIR	18	First of all, the transversality of the approach. It was born, so to speak, from the transversality of the approach, which is also reflected in the cross-disciplinary expertise of the members. And I believe this is an added value.	CO	INTERNALIZATION	CO-I-E
03DIR	39	Of course. I mean, this is what I’ve always imagined and thought about the CEC, although I might be wrong, because I don’t… I believe that, first of all, the CEC has value because it is a committee, and therefore it is a collegial assessment, which by definition takes into account multiple points of view.	CO	INTERNALIZATION	CO-I-E
02DIR	18	It's clear that as the problem grows larger, it escalates. For example, we are currently dealing with a very complex case involving a minor, with a very complicated family situation. It's clear that, in this moment... When I was the Director of Health, I had to intervene multiple times in this situation. Today, since I am no longer the Health Director, the current Health Director is the one handl…	CO	INTERNALIZATION	CO-I-G
03DIR	42	So in my opinion, every time a department or service faces a very complex situation from this point of view, having a third-party opinion, which in simpler situations can be represented by a bioethicist's consultation and in very complex ones by an entire committee, provides a greater guarantee of serenity, let's say, towards the decision that will be made… I mean, there are situations where you …	CO	INTERNALIZATION	CO-I-G
11CEC	23	My job now is this, meaning that... for the work of my colleagues, I believe it could be extremely important; when the availability of something like this is finally discovered and recognized as an added value, even from the perspective of clinical decisions compared to what happens today, it could really be a great relief for all the operators and also for the patients.	CO	INTERNALIZATION	CO-I-G
10CEC	16	We tend to think of bioethics as something fixed, stable, perhaps even religious. That religion has its principles, we study them, and so on. However, in today's times, in a secular, democratic regime, bioethics requires an ongoing process of mediation and the search for solutions. It is not always possible to do this in solitude; instead, it is necessary to turn to a place or a forum for further…	CO	INTERNALIZATION	CO-I-G
09CEC	42	Many colleagues, I consider it a privilege, because I can say with great calm and serenity, it has never happened to me so far to have situations that are a bit stormy to explain to colleagues, look, it's not that if you have a huge problem that is weighing on you, the caregiver, you call the CEC and by tomorrow everything is solved. They know what to tell you, they'll give you a script, and... l…	CO	INTERNALIZATION	CO-I-G
04CEC	17	The fact of being able to have training, education, and a comparison with someone who knows bioethics and has the tools, has been important for me, and that’s why I believe that the role of the CEC, in addition to expressing opinions, is to support clinicians in reading cases, both before and after – we saw this the other day: for me, it was really an important moment, we also prepared for it, th…	CO	INTERNALIZATION	CO-I-G
04CEC	29	When the professional directly experiences the usefulness and support that the CEC can provide, the professional is happy because it goes in the direction of supporting them both as a professional and, I believe, also from a personal point of view, because it helps them focus on what the motivations behind a behavior were, what aspects created a crisis for the professional, and helps them underst…	CO	INTERNALIZATION	CO-I-G
01DIR	36	Certainly, at the beginning, I played a role, in the sense that we truly believed in this transition. My role, as the Operational Director of the IRCCS, is still a role that, in a way, is almost that of an interested stakeholder, in the sense that the interest is for the Committee and its members to continue this activity because we see positive effects, as I mentioned, even within the procedures…	CO	INDIVIDUAL SPECIFICATION
02CEC	32	However, there are other things that are more like small details that reduce or limit access or make clinicians approach the matter with some fear. But this is precisely what should be understood — clinicians need to realize this. Then, maybe, in an attempt to delve deeper into an issue, you might read articles, watch TV programs, or do your own research, but instead, in just a short amount of ti…	CO	INTERNALIZATION	CO-i-A
04CEC	7	In the CEC, the space is specifically dedicated to discussing aspects and issues of cases that have an ethical problem.	CO	DIFFERENTIATION	CO-D-A
01CEC	23	Therefore, professionals usually turn to the committee when they need a written opinion, something that a single bioethicist typically does not provide unless explicitly requested, because the individual bioethicist works with the team and, in a sense, becomes part of that team.	co	DIFFERENTIATION	CO-D-E
05CEC	16	At the time, there wasn't yet the Clinical Ethics Committee, but when we went around explaining the living will law, we did an activity. We went everywhere, meaning I went everywhere myself and (redacted) came with me too. We went to Reggio, to Guastalla, to Castelnuovo, everywhere. That activity, if the Clinical Ethics Committee had been there at the time, could have been fantastic to carry out …	CO	INTERNALIZATION	CO-I-A
10CEC	44	We could be seen as more of a support in the teamwork, which tends to be somewhat self-referential, and this could be helpful. Keep in mind that some of the members are internal, so what we’re building is an opinion that already exists within the organization, which is being valued, and that’s a positive thing.	CO	COMMUNAL SPECIFICATION	CO-CS -A
03CEC	25	Especially because there isn't always total support from some colleagues; not so much from this hospital, but from other hospitals, which essentially row in a different way. It really depends on which observer is giving the judgment, you know; whether I am observing them or they are observing me, question mark. The truth is, I don't know. And here, in my opinion, it could be useful, in some compl…	CO	COMMUNAL SPECIFICATION	CO-CS -A
09CEC	30	The method is very... 'innovative' is a bit of a cliché, let's say, but definitely new. I think that part of the problem and the reasons for the discussions I was having earlier—about the fact that many people don't know it—also stem from this.	CO	DIFFERENTIATION	CO-D-C
01DIR	7	Therefore, these themes have, in a way, continued to run in parallel; on one side, the institutional aspect saw the structuring of the Clinical Ethics Committee, which is also an organized body because it involves, if I’m not mistaken, fifteen members, and above all, we have both external and internal members. Among the internal members, we also have a strong interaction between very different su…	CO	DIFFERENTIATION	CO-D-D
03DIR	61	Yes, do you understand? I mean, at least my feeling is that it’s either a mandatory step, but this can never be a mandatory step, meaning the Ethics Committee is a mandatory step if you want to have a research project approved, you have to go there, so you can't not know it exists or forget about it, because you need to go there, just like with other things. Instead, a service like this, it shoul…	CO	DIFFERENTIATION	CO-D-D
01CEC	21	So, I tried to write the regulation for this CEC by drawing inspiration from the National Bioethics Committee and the 2017 opinion, but also based on my experience, with a strong focus on flexibility. For example, we have a meeting calendar, but if an urgent issue arises, we meet, and you must be available to do so. You must also be willing to create subgroups that can go to the wards if needed.	CO
01CEC	28	I think these CECs should always be part of a more complete proposal (12:20 technical issue), so that they are useful to the company.	co	DIFFERENTIATION	CO-D-E
	55	It's not that we want to find ethics everywhere, that's not it. It's because we want to be able to clearly identify the issues without confusing the levels, to know when it's necessary to delve into this topic, and when it's more about relational or technical issues... then in communication, there's always an ethical part, it's not that... I think it's important, and I believe that the contributi…	CO	INTERNALIZATION	CO-I-D
01CEC	37	The very latest, in terms of time, is from a group on artificial nutrition, who want support in writing the guidelines for the activation of artificial nutrition in patients with a certain type of pathology, I don't remember which one. They made a request to the CEC thinking they were addressing the bioethics unit, despite the fact that the sites are very clearly divided. This just goes to show, …	CO	DIFFERENTIATION
08CEC	31	"But I believe that the CEC, even on issues of bio-law, can provide a type of opinion or consultation that can be very useful, because very often the two problems go hand in hand. They are two distinct dimensions that need to be distinguished, but for those working as healthcare professionals today, it is important to understand the moral issues. It’s important to know what the law says, the lega…	CO	COMMUNAL SPECIFICATION	CO-CS-A
02DIR	34	But I think they’ve already thought about it, right? It’s not like we’re representing America. After that, the average age is steadily increasing, and the problems are becoming more and more pressing. People, citizens, are in a phase of significant stress, you can see it, they’re uncomfortable. I mean, post-pandemic, the pandemic has evidently brought to the surface a discomfort that was smolderi…	CO	INTERNALIZATION	CO-I-A
14CEC	79	I think it’s a service... it’s an excellent service; if I had to give my opinion, I would say it’s an excellent service, I find it very useful (...). I'm involved in this, so the medical part, the general part, the healthcare aspect, the cultural part, the part for citizens, the part for patients... the part of the company itself, and considering all these roles, I believe it’s a very well-though…	CO	DIFFERENTIATION	CO-D-C
05CEC	8	Multidisciplinarity and interdisciplinarity are fundamental aspects. A question like the one raised by (redacted) could have been asked directly to us, to us in legal medicine, as often happens, as it often used to happen, sometimes it happened. I would have been in great difficulty in providing an answer to Sogliani, and I still am, even after all the steps we've taken in this process. However, …	CO
01DIR	3	and on the other hand the need in some way, methodologically in parallel to study the approach to this type of activity, understood as question and as answer, in the relationship with clinicians and therefore start to develop research topics on this type of activity. So, as we always do, on the one hand we had somehow the more clinical, institutional part, to which was attached in a very transnat…	CO	INTERNALIZATION	CO-I-H
01DIR	6	A third theme, which is related to research, is basically quite related to the theme that you posed and that we wanted to do not only research on topics of bioethics, but also on organization and therefore the answers with respect to this theme, which the organization could give in relation to the questions. So it was also an organizational type of research, in some ways it was also an organizati…	CO	INTERNALIZATION	CO-I-H

## Sheet: CP
cod.	code order	UNIT OF MEANING	NPT CONCEPT	NPT SUBTHEME	NPT - MEANING
01CEC	6	And then since 2020 I am president of this committee for ethics in the clinic. This role of presidentwas chosen because we needed a president who not only had an institutional role but who worked, and therefore had experience in clinical bioethics but also time to devote to writing opinions etc.	CP	ACTIVATION	CP-A-D
01CEC	41	this CEC is going to fill a gap that there is currently in the Emilia Romagna Region, so the experimentation of this CEC has also been somewhat pushed, by the Region which did not give an official mandate two years ago, but then showed interest, also by organizing the regional conference on April 6 of this year, to a regional reorganization, in view of a national panorama that is moving.	CP	INITIATION	CP-I-B
01CEC	73	Recognition at the regulatory level is the main limitation. As long as there is no regulatory recognition, it is difficult to make them explode.	CP	ACTIVATION	CP-A-A
01CEC	75	And I believe that organizing in a national network can also help push the legislation. In my opinion it will be an important step, for what is in my power I will promote it very much because I believe in it.	CP	ACTIVATION	CP-A- B
02CEC	3	And then in the years as you well know we did that course in particular on that, that is the course of ethics in the UCP until later to get to participation in this committee. So it’s a little bit say an attention an approach to the subject thanks to a meeting, which was that with the Ludo,	CP	INITIATION	CP - I - A
02CEC	5	But look I approached this thing (the CEC) with extreme humility and a lot of listening. When I was asked to participate willingly I said yes but I was not absolutely, that is I did not know what would be waiting for me and if I was able, if I had the skills to contribute in some way to this committee, understood?	CP	LEGITIMATION	CP-L-A
02CEC	13	then the curiosity, the curiosity to participate in something that I thought was extremely innovative.I like to go a little bit on these topics on these areas that I see as frontier, border not in the sense of margins, but in the sense of discovery, no. So the motivation is this, yes.	CP	ENROLMENT	CP-E-B
04CEC	10	We really need someone to guide us who gives us the tools to discuss and handle cases from the ethical point of view. This thing is fundamental. Through the experience of the CEC what I think is very important is: meanwhile someone who has the tools to manage the topics,	CP	ACTIVATION	CP-A-D
04CEC	24	I, although I do not consider myself an expert in bioethics, have experience in the organization and always feel to make a specific contribution with respect to an area that I know better, the fact of confronting others, who bring their contribution, ethical or clinical, for me it is enriching and gives a more comprehensive view and useful to all.	CP	LEGITIMATION	CP-L-B
04CEC	25	I am the Vice President of the CEC and a bit afraid. I tried the other day in absence of the president, to manage a situation and as I said before I do not always feel adequate to carry out it because I have no detailed tools. I am an apprentice in the process of learning. The first time was difficult, I think I did my best, but I definitely have something to learn more.	CP	LEGITIMATION	CP-L-A
04CEC	26	My contribution is related to personal experience in relation to the role I play, I am responsible for the organization of the oncology department and I have organizational experience in other departments as well, so I know the settings of the health professionals quite well, and then the other thing that I do for a long time, is research and in the field of research there are both ethical aspect…	CP	LEGITIMATION	CP-L-B
04CEC	27	Then as I said before is in progress, you always learn, and I do not have the specific skills. Sonbo very always listening and especially guided by those who have more experience and knowledge than me.	CP	LEGITIMATION	CP-L-A
04CEC	49	Mborn for the first time and we have never compared.. Certainly I have set personal limits, perhaps like me, having never participated in the ethics committee at the clinic,	CP	LEGITIMATION	CP-L-A
04CEC	74	We have always participated all, not always everyone can participate, more we can have the voice of all components... I speak also for myself, that sometimes I listen a lot but because I need to understand and I do not always feel up to intervene... Perhaps it would help to compare	CP	LEGITIMATION	CP-L-A
04CEC	78	I would like to compare myself with other CECs. Because in Italy they are spotted leopard and I would love to see how they work... I understand that there are differences, related to the members of the group, obviously each group has specific characteristics. I would love to meet with other CECs in other regions to see what they are doing and what tools they are using, to see the features that th…	CP	ACTIVATION	CP-A- B
05CEC	21	I think we should be more visible.	CP	ACTIVATION	CP-A-E
07CEC	10	Ludovica who sought me, who convinced me;	CP	INITIATION	CP - I - A
02CEC	11	Certainly my growth, that is one of the motivation was to grow me in this area and compare myself on certain issues, definitely.	CP	ENROLMENT	CP-E-B
07CEC	16	I of course Ludovica immediately pointed out that my scientific training as a pharmacist, which is not clinical and therefore has no contact with patients and the responsibility to make decisions for patients. So obviously I immediately tried to frame myself in this sense to say: consider a moment even if you think I can be an added value. I felt naturally to make you aware of this, because to en…	CP	LEGITIMATION	CP-L-A
07CEC	17	however the themes, the theme of ethics also compared to topics that can be more closely related to pharmacological therapies, ie there may be a close connection, a need for further study on the ethical aspects also from this point of view, From the point of view of the use of therapies as we have seen the last few times on the use of pharmacological therapies, as well as with regard to drug poli…	CP	LEGITIMATION	CP-L-B
07CEC	18	Ethical implications that certain things have to do, for example, with conflicts of interest on the part of manufacturers, which naturally affect the drugs that are put on the market, how medicines are put on the market, the choices that can then be made downstream by the companies purchasing the drugs and the clinicians using them. Fifteen are ethical aspects that maybe have not come up until no…	CP	LEGITIMATION	CP-L-B
09CEC	6	Even if I often feel now, as I can say, not outside of the day because I have learned so much, but in short as a pediatrician I realize that we have a very different case than the adult, which is very particular approach, But not simply because they are children who, as it were, break your heart, but because the situations are different.	CP	LEGITIMATION	CP-L-B
09CEC	10	I approached this experience with a little fear because I was convinced that I had to be able to give an effective contribution, in short, to be more spectator than participant;	CP	LEGITIMATION	CP-L-A
09CEC	13	It also helped a little that the first case presented was pediatric, so I could spend with personal skills. Then I understood in short that it was a method and not a specific competence, an approach let’s say.	CP	LEGITIMATION	CP-L-B
02CEC	12	Second to give a more concrete help, to give a help because in my opinion there is nothing, to some clinician like me who is...	CP	ENROLMENT	CP-E-B
09CEC	15	I must also say, before I was talking about bias not by chance, that I would never feel like to say no to Ludovica. I almost consider myself, that is to say I am indeed a student of his, because I was born, I did not know anything before his entry into my old department of pediatrics, I asked him if she thought I was useful and I did not even pose the problem frankly.	CP	INITIATION	CP - I - A
04CEC	4	I must say that it is an area that has always interested me, because it is very difficult to be able to read in practice, correctly, the ethical issues and above all to discuss them and treat them in a structured and useful way.	CP	ENROLMENT	CP-E-B
09CEC	19	When we started, in words and even written, if I remember correctly, there was this concept, that we had to - and it was also a bit 'the thing that worried me - that we had to be available to give answers also in urgency. I think it is somewhat the most difficult, but also the most rewarding piece of this Committee, which should be integrated with the.. To be able to intercept the strands, areas …	CP	ACTIVATION	CP-A-F
07CEC	23	also had the good fortune of obviously finding people, Ludovica, I imagine that even the scientific direction of the IRCCS has in short played a role in promoting this thing and therefore in short to create the conditions for such a Committee could be implanted	CP	INITIATION	CP-I-B
09CEC	54	Because for example it is clear that without any kind of compensation or remuneration, even minimal, the timeliness of work is a little difficult to... Timely reactivity is hard to imagine.	CP	Enrolment	CP-E-G
10CEC	3	They knew me in several in the company IRCCS of Reggio Emilia, especially Ludovica De Panfilis, so they asked me if I wanted to be in this experimental experience of the Region on the CEC, I said yes	CP	INITIATION	CP - I - A
05CEC	4	and then there is also a particular interest of mine, as well as for the professional activity. Also because I, as a service, I have always given the availability to carry out consultations for colleagues, for the structures of the company, for the management, for professionals. And this one is an activity that often has issues, not always, it also often has issues of bioethical type and sometime…	CP	ENROLMENT	CP-E-B
10CEC	8	I do not hide that paradoxically the pandemic with the greater use of recourse to tools such as these, so in connection and do not require the presence, helped, I live outside Bologna, I would have to take several trains to go to Reggio Emilia and this had perhaps a little discouraged me, even if it is one meeting per month, the commitments are many.	CP	ACTIVATION	CP-A-I
10CEC	23	a little of the experience of those who have toured Italy, seen very different situations and therefore has a vision not all tied to the local and corporate dimension.also this is important, because problems of this type are common, so from a certain point of view, On the one hand this experience is useful to me just when I teach or speak in other places, in other places, on the other hand having…	CP	LEGITIMATION	CP-L-C
05CEC	7	The very motivation of interest in the subject;interest in the material, I repeat, was a little out, is not always of our immediate perception, but we must give an answer on practical aspects,	CP	ENROLMENT	CP-E-B
05CEC	10	I do a profession, legal medicine, which is the medicine "sub specie iuris", or from the perspective of law, that is to say medical questions from the perspective of law, and I have this type of initial training; that I see all medical cases according to "sub specie iuris". And the first point, which is part of the methodology that is of forensic medicine, is that of objective rigorism, that is t…	CP	ENROLMENT	CP-E-B
07CEC	11	from my point of view definitely the curiosity	CP	ENROLMENT	CP-E-B
11CEC	26	In other Regions things are much better, here we unfortunately there is only this Committee in the whole Region, it is thought as the only one to be used at regional level, but it is wrong, because they are Committees that must be institutional. Educational Review Board was the American name in the seventies, but it is so, because they have to live, grow, develop in the relationship, I do not say…	CP	ACTIVATION	CP-A-F
07CEC	12	The desire to be useful has been the driving force behind this invitation.	CP	ENROLMENT	CP-E-B
03CEC	3	Doing the reanimator then perhaps is the part where this bioethics component, within the medical profession, in my opinion reaches the highest levels here.I think that a dermatologist or an ophthalmologist, well, with respect speaking, of course, they may have biotic considerations much lower than what then has a resuscitator here, I think this.	CP	LEGITIMATION	CP-L-B
07CEC	14	the idea of learning new things, also through comparison with colleagues, was certainly an important impetus,	CP	ENROLMENT	CP-E-B
07CEC	15	It was an important push the idea of being able to make usedregarding a request that came to me and so...	CP	ENROLMENT	CP-E-B
08CEC	2	so I was contacted directly by the current President, then by Ludovica, to test my willingness, now eighteen months ago almost, to be a member of this new Committee,	CP	INITIATION	CP - I - A
09CEC	14	Last year, when I was made... Clearly a little before the start of the work, so yes, I was just at the beginning of my full-time job and we were creating our own baby team and I immediately thought, a bit instinctively, that it would be very useful for my personal growth and so it was.	CP	ENROLMENT	CP-E-B
09CEC	16	In the second sentence, immediately after I thought that - and I was not wrong - that it would be for me a great educational opportunity, that of Turin, then I do not know if I’m wrong but in short it seems to me that this experience is quite enriching, indeed definitely.	CP	ENROLMENT	CP-E-B
10CEC	7	certainly the desire to measure oneself with individual cases, (....) for the main reason, that of measuring oneself with individual cases in a multiprofessional dimension. This is also important, they are not only doctors, they are not only specialists in bioethics, they are not only lawyers and the comparison is between different professions.	CP	ENROLMENT	CP-E-B
08CEC	20	I believe that - you know very well, we have talked about this several times - it is necessary to establish a network between professionals of this type; in our age group, after the devastation created by previous generations at academic level and for research positions, particularly with regard to bioethics, which I believe today is in a very precarious state, where the training schools and doct…	CP	ACTIVATION	CP-A- B
11CEC	5	, as I also carefully follow those who are there, there is only one in Emilia-Romagna but there are several in Tuscany and I am very interested to see how the activity of this complementary committee is a great part substitute for those we have known manages to develop.	CP	ENROLMENT	CP-E-B
11CEC	17	Especially the fact that when Ludovica still proposed it to me, I took part from the beginning in the focus and the ideation of the need for a Committee of this kind, so it seemed to me appropriate, even if I already had then and still have two other jobs in Ethics Committees and therefore a third could also be, for me who am a pensioner and do not want to do the retirement, little, burdensome, b…	CP	ENROLMENT	CP-E-B
08CEC	36	So here, so also much from the contingent period, in my opinion a limit is apart from that of integration is the legislative one. That is, at the moment it is not clear what does the CEC do, what should the CEC do for the Italian State itself, simply; that is, what types of cases it should deal with, what are (? 20:30) Statutes and uncertain future, which makes it difficult to structure a program…	CP	ACTIVATION	CP-A-A
08CEC	39	The last aspect, more venal, is the fact that participation in the CEC is completely free. I don't know if this limits the participation of other people or if it disincentivizes in the long run. I know there was an evaluation after - I say this for transparency - after the first year; regarding this aspect, the first year was definitely pro bono, and then it continued this way. As far as I'm conc…	CP	ENROLMENT	CP-E-G
08CEC	60	Here is a world to build in our country, a world to build on these things; we are very few to be qualified already to do so and therefore it is very important that network between us, precisely because you must be able to use resources efficiently, People, getting to know each other, exchanging views and good practice. Because we are really too few, that is there is too much need and we are too f…	CP	ACTIVATION	CP-A- B
14CEC	7	Beyond the going belly, there is also a need of mine certainly here to train to center well what it is and what it is not above all; because... in a way that will also be more useful in this Committee here.	CP	LEGITIMATION	CP-L-A
14CEC	11	At one point, I did not say it because I had a sense of inadequacy,	CP	LEGITIMATION	CP-L-A
14CEC	20	I struggle a little to bring my experiences and skills, so it is a bit difficult for me;	CP	LEGITIMATION	CP-L-A
14CEC	21	I still find one thing... that I continue to find something very interesting, I believe it a lot, because the fact that I feel inadequate does not mean that I think this group is not useful, on the contrary, I think it is very useful and especially maybe in these times anyway.	CP	LEGITIMATION	CP-L-A
14CEC	62	. "As for me, that is, my work, it's no coincidence that I said yes, that I proposed myself. As a Service Center, we thought it through and proposed ourselves because, all things considered, we continuously work with associations. There might be an association that protects the Castle of (? 35:59), but there are also many, many health associations that deal with health, not just those that deal w…	CP	LEGITIMATION	CP-L-B
14CEC	63	; because I have also asked myself, but this Committee, when it has passed this phase that is perhaps experimental, as far as I understand, can be presented, could be presented to the world of associations? Because I think it is also of support and consolation to know that there are those who are working on these issues, especially for health care, but then also behind all the others there are ci…	CP	ACTIVATION	CP-A-A
14CEC	67	But in short, I think it is a reality that would go, in my opinion, also for a matter of helping the culture of these... and I think it is an experience that needs to be promoted much more.	CP	ACTIVATION	CP-A-E
14CEC	69	I do not think it is a fault of anyone, I believe that everyone is very focused on doing their own things and the part of promotion of these services is sometimes left a little apart or is... It comes out because you need it, you don’t know which way to go, you have to have a bed with the sides, you have to know that inside the hospital there is someone who tells you where to go. But it only happ…	CP	ACTIVATION	CP-A-E
14CEC	75	Even the schedules, it is banal, but also the keeping on time, I appreciate it very much, because it is a thing that is not from everyone, that is not always found. And so I think the limit is only.. it is very understandable and is the fact that it is a little known service, that is... but with the knowledge that I told you.	CP	Enrolment
13CEC	20	I have always wanted to do this kind of experience; I am a very curious person and I have always wondered how these decision-making processes take place, how the solution of a conflict works, how it happens in concrete of health or very important things. And	CP	ENROLMENT	CP-E-B
03CEC	9	One of these reasons I have already mentioned, that basically I do a job where the bioethics component is heavy enough in my opinion and I have no specific training, if not field training, that is derived from the fact that, you like it or you don’t like, you find yourself in it here,So in my opinion it’s also a way to broaden my horizon of views here, because obviously talking with the reanimato…	CP	ENROLMENT	CP-E-B
03CEC	11	Here basically there are some components that manage to see the problem from different points of view and I think it is useful for my maturation as a reanimation doctor, know that there is also a vision different from what could be a reanimator here.	CP	ENROLMENT	CP-E-B
08CEC	3	and I joined immediately with great enthusiasm, because I am very interested in the problems of clinical ethics and there is no better place to see the problems of clinical ethics than within the structures that deal precisely with care or otherwise that provide precisely services to patients or to citizenship. So I joined immediately with great enthusiasm and after that I was involved in differe…	CP	ENROLMENT	CP-E-B
08CEC	18	So, the first motivation is precisely because I am interested in the clinical team; I am very interested as a professional in bioethics, because I believe it is one of the fundamental dimensions of contemporary bioethics expertise. Not everyone has to have this kind of experience, but my training is a very important profile. And so this is certainly a need for professional expression and training…	CP	ENROLMENT	CP-E-B
08CEC	19	The second reason is for the quality of the other members, in primis of the President, who they know only recently, more in my frequentation CEC, but that I think to be - and this I say it not because we are doing the interview here - but a young professional, very determined, very good and very prepared	CP	ENROLMENT	CP-E-B
08CEC	21	And third, because I believe that the initiative is in itself courageous, that is to say it must not only network between professionals, but also between institutions of this type, similar to the CEC; I know that Ludovica is trying to build and that he sees me absolutely aligned,	CP	ENROLMENT	CP-E-B
08CEC	22	that I am a member, as a project reviewer, of the Human Technopole Foundation, so I review all ethics projects, then I do the (? 12:09) mission also to all other ethical committees for clinical trials; there I see the other side, how to say, from the point of view of university clinical research and institutes of excellence in Italy, It is very clear to me that clinical trials committees are tota…	CP	ENROLMENT	CP-E-B
14CEC	4	But when I said yes to this Committee I did it both for my own interest and because I felt that my experience could be enriched by say (? 03:04) a path of this kind, here.	CP	ENROLMENT	CP-E-B
04CEC	8	But the thing I could see, and that is very important to me, is the fact that there is someone who has the expertise and tools to go into these issues.	CP	ENROLMENT	CP-E-A
01DIR	1	... obviously my point of view is perhaps a little particular here, from this... because the stages were born a little bit in becoming, in the sense that on the one hand, as it were, we had the possibility of having inside a professional like Dr De Panfilis, who was really an expert in bioethics and we had found her,	CP	ENROLMENT	CP-E-A
01DIR	22	So, first of all the presence of skills, that is people, in this case, we have a professional, Dr De Panfilis who is a particularly competent person, is a researcher competent in the field of bioethics. [... ] And therefore for skills, but not enough,	CP	ENROLMENT	CP-E-A
01DIR	23	because on the other hand, in my opinion, in our case there was a particular sensitivity of the organizational context of reference, represented by having the IRCCS inside, within which we wanted to develop research areas in the field... in bioethics. And so this has been a bit 'the starting point, let us say but this is a feature that could be in other organizational contexts not repeatable;	CP	INITIATION	CP-I-C
01DIR	24	In our case, the need did not arise from a duty to respond to a regulatory request, but was precisely that of wanting to implement a field of research.	CP	INITIATION	CP-I-B
01DIR	25	As it often happens, that is, as it happens within our IRCCS or even in the context of care models, as I mentioned earlier, the research... let's say a first phase of research, period, then moved on to a second step of implementation in some way, also somewhat based on the outcomes and the experience gained in the research field, to the desire to structure an organization, thus giving ourselves a…	CP	INITIATION	CP-I-C
07CEC	47	Ideally it would be a great thing if we could activate working groups in collaboration with other CEC to evaluate how to deal with certain situations, having a common approach for what you can of course. It could be a nice thing, but not easy, because we are all of course full of things to do, so it is not simple.	CP	ACTIVATION	CP-A- B
01CEC	43	So I think that for Reggio Emilia, which is an IRCCS, producing evidence on this theme can be added value, no? That is to say: OK, the CECs work, but only if done this way, based on outcomes we have identified. This I think can be the added value in a company that has an internal IRCCS, of course. Because this is the condition you are not here. Then I would say nothing more (20:13)	CP	ACTIVATION	CP-A- B
02DIR	1	So, the whole thing is born from a reachness that this company had, which is to have precisely a professional like Dr De Panfilis within our IRCCS; so let’s say we started very favored in this process.	CP	ENROLMENT	CP-E-A
02DIR	2	We have been an oncological IRCCS since 2011. Since 2011, units have been active within the Santa Maria Nuova hospital, which at the time was a separate hospital company from the ULSS company where I have always worked. We merged on June 30th, July 1st, 2015. So, as we were saying, while the territorial company had been working since the 1980s on the development of palliative care, thus addressin…	CP	INITIATION	CP-I-C
02DIR	3	Let’s say this, the thing that struck me most in this process is that the whole thing was born from the bottom up, it was born buttom/ up and not top/ down. So it was born from professionals, by professionals we mean the professionals who deal with palliative care within the IRCCS, forensic medicine that has dealt with the application of the Law Gelli, the territorial palliative care. In short, l…	CP	INITIATION	CP-I-C
02DIR	8	(innovation) that it was born above all from their will, their desire, their competence and from the needs which gradually emerged in the territory.	CP	INITIATION	CP-I-C
02DIR	8	The Law Gelli I must say gave us a little bit of a hand on this, on bringing out the value of what we had in the house and so…	CP	INITIATION	CP-I-C
02DIR	9	and I will tell you more, that when it was deliberated, who remained out made a big fuss because they wanted to be within the CEC ,and I refer for example to general medicine, which at first time had not been contemplated within the committee for clinical ethics. So, to testify a condition very sensitive to these themes, however all the actors wanted to be there; so this is a little....	CP	LEGITIMATION	CP-I-C
02DIR	11	when I say born BOTTOM UP is something that the professionals have worked out them, that is not that they came and told me what do you say if we make a Committee for the Clinical Ethics? Do we start working on it? They first worked on it, then they told me that we would be ready, what does the management say? At that point the management, as I said, was just that happy; so in reality how it is bu…	CP	INITIATION	CP-I-C
02DIR	14	Then Ludovica does a lot of research, that is she is also a person a bit 'we say' volcanic in some ways, so she is very good at drawing crowds and to transmit enthusiasm; so I would say that she is especially the heart of this activity.	CP	ENROLMENT	CP-E-A
03DIR	30	As an experience I can say that I am very happy to have supported this project at the beginning, even if then it did not follow, also because I had my personal vicissitudes, in the sense that first came the pandemic, then I changed jobs, then I returned here, so... But in short from far away, so much so that when I was in Guastalla the course had come out, I said let’s enroll in the course on the…	CP	INITIATION	CP-I-B
03DIR	31	By the way, the other day I was in the car with some researchers, that is with a researcher and a clinic, we were going to a course in Bologna and I was just talking about the CEC and they did not know what the CEC was, I explained it to them and one told me "but we have, at the PDTA we are discussing the case..." a very particular case of a lady, where there is a very complex aspect from the poi…	CP	INITIATION	CP-I-B
03DIR	32	this brings to mind that in order to make it sustainable and transferable again over time, as well as training on who is part of the ECC, it must be trained on specific topics, it takes a great deal of information and training on potential users, that is, all those operators who have to turn to the CEC.	CP	ACTIVATION	CP-A-C
03DIR	49	so in short what I can say as, I do not know, stakeholder, that I will try to carry it forward. But in short, I know that the Region wants to invest us, so I am very happy; of all the things that the Region is not doing, at least one	CP	LEGITIMATION	CP-I-B
01CEC	61	the main potential is that it becomes institutional service, in the sense that the experimentation is closed and becomes a service of the healthcare institution, financed (fundamental).	CP	ACTIVATION	CP-A-A
14CEC	72	So, maybe first we complete the experimentation, then we make the service known; in the sense that if we make an experimental service known and we are not clear if the service works, if the service can still be improved - everything can always be improved, that's not the point - but what exactly are the objectives, if we have met the need, if we haven't... as a researcher, I think... I spread the…	CP	ACTIVATION	CP-A- B
07CEC	48	It is clear that then there is someone who puts you on a silver platter and does a great job of background, organization to facilitate this kind of things, the time maybe you can find more easily.	CP	ENROLMENT
01CEC	15	Yes, all the components of this CEC were chosen on call, it is a purposing sampling (? 06:17) as they say, and therefore my role was also chosen by the scientific director, the operational director of the IRCCS and the general director. The chair was not voted for, as is usual in the experimental committees, and there was no call for CEC members, but they were selected on the basis of curricula, …	Cp	ENROLMENT	CP-E-A
04CEC	62	: The others have expressed their opinion, they participated, for example in the training we did... the clinicians have brought their experience and this I liked it very much, (...), certainly the work has progressively improved, is certain that it is a group that was born and grew over time, which has taken a little' the fact of not having met in presence, This thing, I think, has been felt. Not…	CP	ACTIVATION	CP-A-I
07CEC	46	. Clearly the members of the CEC - I think about me but of course all the other colleagues - They do not necessarily have the time to go deeper into many things and in short to activate working groups both internal and also of comparison with the outside.	CP	ENROLMENT	CP-E-G
09CEC	52	the only defect is that, I mean at this moment we are... it’s not that we are a band of agitators, but in short we are a bit... we are in all respects volunteers, with all the attachments and related,	CP	ENROLMENT	CP-E-G
10CEC	12	Of course, this would require us to make available a wider time, because a doctor can not wait, often decisions must be taken within a week, ten days, that is, which is already a time, from the point of view of the patient, not short. Consolidation of the ethics committees with their own structure, because if you have to work a lot you need a stronger structure.	CP	ENROLMENT	CP-E-G
13CEC	35	Also among us the fact of being always online, has an absolute advantage.	CP	ACTIVATION	CP-A-I
03CEC	7	Then there's a more organizational aspect, which is the following: obviously, to bring a group together in these meetings, even online, you have to choose a time that is most convenient for the group, and I think that objectively, two-thirty is a convenient time for the group. As the head of a simple resuscitation unit, unfortunately, my work is somewhat calm until around eleven, noon, and from n…	CP	ENROLMENT	CP-E-G
14CEC	32	even if I tell you that at times I am sure that if someone said to me "but what do you think?" Because maybe I do not (? 15:57) to say I would say that I think I am inadequate and so in short the fear is always to go a little' belly, of... Then I put many times in the shoes... it is clear that a citizen then puts... Then perhaps also with my experience I put myself many times in the shoes of the …	CP	LEGITIMATION	CP-L-A
08CEC	61	We started to do the presentation meeting, simply and then Ludovica gave some cards; that is, she did it at the beginning saying let’s make these documents that were useful in the initial phase to make us understand well, because we did not have the requests in the responses.	CP	ACTIVATION	CP-A-D
01CEC	48	I also try in some way to give a method to my colleagues who, although they are illustrious experts in their fields, perhaps on clinical bioethics are not so much experts. So I lead the meetings and try to do some information also on methods of analysis of ethical dilemmas. (22:40)	CP	ACTIVATION	CP-A-D
04CEC	49	I have always tried to participate and I never ... because I care a lot and it is a commitment that I like to respect and honor, but sometimes you also need to have a time to study, read and do things and not always this... why don’t we just do this thing.	CP	ENROLMENT	CP-E-G
13CEC	38	What I was referring to is especially the relationship between the CEC as an institution and the company, the hospital, in which certainly the fact of being almost always or for almost everything online has put a bit of a wedge between the wheels in my opinion. It might have been a little easier to bring CEC across the company, all branches, if there had not been the pandemic	CP	ACTIVATION	CP-A-I
01CEC	46	but I produce the first draft. That it is a time-consuming operation, so to consider this too when organizing a CEC, all the back office work behind it. In the sense that, while a scientific secretariat of an experimental committee manages the documentation and writes the minutes, this cannot be done by a scientific secretariat of a CEC, because it is the responsibility of the members of the CEC.	CP	ENROLMENT	CP-E-G
13CEC	23	I am a member, an external one, working in Florence; I am trained as a jurist and bioethicist, and I try to contribute not only to legal issues, because doing bioethics, as you well know, means having to and wanting to deal with a bit of everything. I specialize in new technologies, although this topic hasn't come up much yet, only in one case if I'm not mistaken. Another major area of my experti…	CP	LEGITIMATION	CP-L-B
03CEC	4	So, my experience in the Committee for Clinical Ethics, I think I’m part of it, correct me maybe Marta you, if I’m wrong, for about two years; in my opinion this is the time when this Committee was created. Let’s say, my experience within the Committee, I feel a little bit of a second-rate figure here, in the sense that, as I told you last time, there are colleagues - Annoni, Formoso, Botrugno or…	CP	LEGITIMATION	CP-L-A
08CEC	35	On the other hand is an assessment that I leave also to the President, that is the workload of bioethics units and the CEC can not be infinite, that is there is also a scale within which, If the check for example should really take charge of the evaluation of requests for medically assisted death, suddenly the workload would be much higher for the CEC, we would do only that or mainly only that, t…	CP	ENROLMENT	CP-E-G
14CEC	19	The surgeries I do are always... Meanwhile I do very few, because right now I say something so these people think I’m stupid. But in short, yes it is a feeling here, for me the complication is that I feel a little inadequate and that the skills are not equal.	CP	LEGITIMATION	CP-L-A
14CEC	30	Perhaps even there, I represent the citizens who (? 15:10) give precisely this... There is a bit of this diversity of roles, and perhaps the role of the citizen should be helped a little more.	CP	ACTIVATION	CP-A-D
01CEC	67	that working in the form of volunteering does not work for me. Or you decide to volunteer, and it is a speech. But the CEC cannot be a volunteer. It is a job. First of all for the management of the data with which we come into contact: you come into contact with personal data of patients, it is inevitable. So this alone cannot be prefigured as a voluntary activity. So it is a real work activity a…	CP	ENROLMENT	CP-E-G
01CEC	69	"We missed two sessions, one because we didn't reach the quorum and the other because it was August and therefore not scheduled. There hasn't been a session where we didn't have something to do, because even when no requests came in, we had to write an opinion. We also prepared for the issue of assisted suicide when it was thought that this task would be assigned to the CEC. The matter is still u…	CP	ENROLMENT	CP-E-G
01CEC	83	If I should not succeed in that perspective for me the experiment closes, in the sense that just as experimental after three years, the term is four years, but being subject to experimentation I can say the data we collected are these, the terms to improve it are these others, if you do not realize it can be closed because then I think that does not make any progress. I think we can continue to h…	CP	ENROLMENT	CP-E-G
02CEC	43	It will be useful also the advertising training ... it is fine also that kind of advertising, which is more than training, advertising, it is fine, Advertising is the soul of commerce and so you don’t take anything if they don’t know you exist. But in my opinion, for what it does, and to make it better understood there is a little more organized effort to prove to make the clinicians understand w…	CP	ACTIVATION	CP-A-E
04CEC	28	Io penso che dobbiamo fare in modo che il CEC venga conosciuto e dobbiamo diffondere il ruolo che può avere e l’aiuto che può dare.	CP	ACTIVATION	CP-A-E
04CEC	31	It is clear that in the magnum sea of all things, one must work for it to be known	CP	ACTIVATION	CP-A-E
04CEC	34	After that, the work of the CEC potentially increases for its professionals. I am also thinking about the theme of the medical assisted suicide. We know that it is the CEC which has to give an opinion ... it is in any case an increase of work.	CP	ENROLMENT	CP-E-G
04CEC	48	As long as it is at a distance and I can stay at my home, then, it’s fine, but in my opinion it takes away a bit of this formality and institutionalization of this body.	CP	ACTIVATION	CP-A-I
05CEC	20	I went to the Joint Consultative Committee to explain the bioestamento; I turned to the citizens, because it is not only a question of business-sanitary this cultural aspect, it is a cultural aspect that concerns also the population. Now we use big terms, however public opinion; now there is all this confusion, continuous sedation, euthanasia, suicide and who has more of them put, I think they do…	CP	ACTIVATION	CP-A-E
05CEC	28	I believe that on this point here, by promoting various and varied initiatives, we also create a substrate; I think we should, I say again, a greater visibility within the healthcare inbstitution that is obtained so, with advertising of fact, Because it is a promote yourself.we are there... We deal with this thing, but also with this other one; now it comes to mind that a year or two ago I was as…	CP	ACTIVATION	CP-A-E
05CEC	29	have greater visibility I think it should be our goal here, which then favors everything else, integration.	CP	ACTIVATION	CP-A-E
09CEC	49	A regime, as I can say, is a profession, it’s not a hobby, so what I say seemed to me philosophy, now I understand that it is not; that is not a theoretical thing, which one does in his spare time, must become, when hopefully in the time a little more widespread,	CP	ENROLMENT	CP-E-G
10CEC	13	But it takes a (? 06:32) work of support of the professionals that makes them understand that the committee is not a place of judgment, but it is a place where you help to make decisions that concern also the ethical dimension. This is the most important thing.	CP	ACTIVATION	CP-A-D
10CEC	35	There are certainly all these limits, including the economic one, because it is clear that if we work once every three weeks is one thing, but if we are asked for more it will be problematic to do everything for free.	CP	ENROLMENT	CP-E-G
10CEC	36	In my opinion what is missing does not depend on the healthcare institution but on the regulations. That is, if the Region at least, I do not say nationally because now it is in full crisis, I fear that it will not take care of it for a while; but at regional level regulate them, give them an institutional recognition, this would make relations a little easier.	CP	ACTIVATION	CP-A-A
13CEC	19	Especially being in online mode it is very difficult to say this.	CP	ACTIVATION	CP-A-I
02DIR	10	From the point of view of the management, we could not but appreciate the idea and therefore support it, as always happens I must say, when the idea are born from... Good ideas are born by professionals, they have even greater value, because for us it is one of the most difficult things, when you have an idea to drag operators behind, if they are the operators that drag us, it is easier. And this…	CP	INITIATION	CP-I-C
02DIR	25	these are not things you can impose, in my opinion they are daughters of a culture that has developed over the years.	CP	INITIATION	CP-I-C
03DIR	9	Surely there is a sustainability issue, because it is obvious that all... this applies to all services, that when we study them to see if they work, when we have the evidence we must understand how to make it sustainable, when we prove that a screening or drug or intervention is effective, but then they have to go into the LEAs or the referrals, because otherwise we cannot offer it. So surely the…	CP	ACTIVATION	CP-A- B
03DIR	14	to be sustainable must be funded because otherwise I do not know how ... you can not rely on the obvious free people forever and then you have to invest also in terms I believe - this certainly know who worked inside, who has been in the Committee - in terms of training, because they are very special fields and where indeed every professional can contribute;	CP	ACTIVATION	CP-A-A
03DIR	17	I know that the Region intends to invest in the Committees for Clinical Ethics already from the previous management, but also the current one; this seems to me a good light with respect to sustainability, in the sense that actually the fact of putting a dedicated resource, give a token of attendance to CEC members, institutionalise it,	CP	ACTIVATION	CP-A-A
03DIR	21	It is not a huge investment in economic terms, I would say, in the sense that then with someone dedicated, a token of attendance, ie we are not talking about a drug 500,000 euros per patient here.	CP	ACTIVATION	CP-A-A
03DIR	34	In the sense, perhaps the thing that could be useful, perhaps, is to understand, is to pass in those meetings that are made of periodic departments and department meetings; In the Departmental Committees there are all the Directors and coordinators of the structures belonging to that department.	CP	ACTIVATION	CP-A-E
03DIR	35	That is, for example, the oncology department, in addition to Versari and Guberti there are all the Directors of the departments that are assigned and coordinators. Perhaps a step there to reiterate, making the round of all departments, which I know is onerous, but in short can bring advantages, to reaffirm also bringing the result, maybe in the phase when you will have the result, bring the resu…	CP	ACTIVATION	CP-A-E
03DIR	36	I also think of the multidisciplinary groups of pathology, where there are professionals who deal specifically with that pathology, because for example, in the case I did before, It was just the case of a lady who had been discussed within a pathology group, where basically they did not know how to proceed with the treatment, because there were very particular aspects related to both what she had…	CP	ACTIVATION	CP-A-E
09CEC	72	the concept of timeliness is based on proximity,	CP	ACTIVATION	CP-A-F
03DIR	38	Perhaps also evaluating those who have used you most, seeing in the literature which are the cases that more, maybe going right into the department, that is entering right, I do not know, resuscitation rather than pediatrics and neonatology, where however I imagine there is already a sensitivity related to the fact that you have already done ethics consultation and so...	CP	ACTIVATION	CP-A-F
01DIR	5	There have also been so-called calls from the legislation regarding bioethics issues, the problem of the living will has also involved some research projects and therefore somehow the need is somewhat born from this.	CP	INITIATION	CP-I-B
03DIR	50	Then surely the design idea certainly has been talked with the management, because you could not do something like this without talking to the general director, who was obviously available and interested. And it seems to me that then we contacted the various reference services, where there were potential components; I do not remember on the composition how the call occurred, that is if there was …	CP	INITIATION	CP-I-B
13CEC	47	I hope that the CEC is funded and receives maximum support from the company, also to help you make that leap forward which is required.	CP	ENROLMENT	CP-E-G
03DIR	56	Me, yes but on the initial aspects it seems to me that the steps had been born within the scientific direction, as a project,...and then obviously passage in Ethical Committee for the project; that is the path we say of the research projects, but on the more formalization aspect I do not remember it, if I must tell you the truth.	CP	INITIATION	CP-I-B
09CEC	71	What I hope I have understood is that these committees should be spread not everywhere, but a little more capillary,	CP	ACTIVATION	CP-A- B
07CEC	31	I see them quite clearly; one is the construction we have just begun of a network and of the experiences in this field in Italy, because it allows us to improve and to spread the tool, this for what concerns the outside.	CP	ACTIVATION	CP-A-A
10CEC	38	And then for the rest at the level of national network, I believe that it will be necessary to continue, as Ludovica has already begun in an admirable way, so the construction of relationships between organizations that already exist of this type, just in the light of the objectives .	CP	ACTIVATION	CP-A- B
04CEC	44	Un limite sono stati gli incontri fatti a distanza, che se da un lato annullano gli impegni, perché si rraggiunge ogni luogo e si fa fronte agli impedimenti, perché di fatto è molto flessibile, sono ngli incontri a distanza su piattaforma. Che però rappresentano anche un limite perché a volte la connessione non è sempre buona, e si fa fatica a capire il punto, si perdono dei pezzi, si è più distr…	CP	ACTIVATION	CP-A-I
04CEC	68	E’ un lavoro ancora all’inizio, e secondo me bisogna andare avanti sia con la formazione che con la diffusione, essendo consapevoli che questo potrà aumentare solo il lavoro. Dall’altra parte dobbiamo bilanciare le richieste che vengono fatte ai componenti del CEC. Non è che possiamo dire: si si chiamate il nCEC poi vediamo, e poi diventa un lavoro a tempo pieno, perché è un lavoro impegnativo.	CP	ENROLMENT	CP-E-G
11CEC	28	Sì, ci sono; per quanto voi facciate un lavoro eccellente, ovviamente ci sono, chiaramente problemi organizzativi e anche economici, cioè avere… diciamo che il nostro Comitato per l’Etica nella Clinica si sta muovendo in una fase che appunto è sperimentale e quindi questo è già un limite, perché appunto forse anche questo contribuisce a dire che non c’è una base giuridica per affidare determinate…	CP	ACTIVATION	CP-A-A
01CEC	72	Gli esterni non so come lo facciano, rispetto ai loro orari di lavoro - molti non hanno un orario di lavoro in realtà, perché sono ricercatori che non hanno un cartellino tipo Marco mi viene in mente o Carlo Butrugno (?), altri sono in pensione quindi non hanno il problema. Gli interni lo fanno in orario di servizio, quindi sono ore che tolgono ad altre attività. Va regolato anche da quel punto d…	CP	ENROLMENT	CP-E-G
05CEC	40	Noi dobbiamo essere più visibili, io credo che sia il punto centrale; l’obiettivo di miglioramento può essere maggiore visibilità.	CP	ACTIVATION	CP-A-E
09CEC	51	Quindi a lungo andare, nel senso che auguro al CEC lunga vita, deve diventare un mestiere;	CP	ENROLMENT	CP-E-G
08CEC	55	E poi per il resto a livello di rete nazionale, credo che bisognerà proseguire, in quanto Ludovica ha già iniziato in maniera ammirevole, quindi la costruzione di rapporti tra organismi che già esistono di questo tipo, proprio alla luce degli obiettivi che dicevamo prima.	CP	ACTIVATION	CP-A- B
03DIR	59	A tappeto, ma ripeto, anche per esperienza mia, avendo seguito altri progetti, organizzativi o di ricerca, ed essendo andata in tutte le stanze, cioè comunque non riesci a prendere tutti, c’è sempre qualcuno che non ce l’ha, hai capito? Perché è una cosa, cioè non è una cosa in cui incappi, non so come dire, cioè è una cosa che ti devi andare a cercare, quindi come tutte le cose che ti devi andar…	CP	ACTIVATION	CP-A-F
01DIR	26	I realize that this is perhaps something difficult to repeat, but it would be desirable, because the research shows in some way, makes you see what is demand and supply, I do not know how to say, and so it is a kind of first test; It then allows you to say, to focus - that’s the right word - on what you need. And then this point structure it.This means that at the moment you structure it, there i…	CP	ACTIVATION	CP-A- B
03CEC	33	other improving elements I basically say a greater visibility, but sometimes the visibility is gained over time here, it’s not that by advertising on company sites or things of this kind...	CP	ACTIVATION	CP-A-E
03CEC	34	sometimes it is the word of mouth that increases the visibility of the system, not so much put on the corporate internet this is the symptom of the Ethics Committee composed by, which deals with things like this. Well, sometimes we say visibility is gained on the field and I think that for a newborn Ethics Committee,... I think there is no other way to increase the potential of this Ethics Commit…	CP	ACTIVATION	CP-A-E
01DIR	28	In the moment when you do it because you believe in it, you do it because you are responding to a need that has been highlighted and that also a structured response, which therefore must not be linked only to the single project but must be structured. I think this was our path and this could be the optimal path just to give value, in the sense because I believe in it here, Basically, and believin…	CP	ACTIVATION
03DIR	18	On welfare models it is a little more difficult, it is not so obvious and above all it happens that as long as you can finance it, self-finance it send it forward, then comes a point obviously where, where... Here, I believe that we are in a situation where there is a regional sensitivity, we are in a position to export, export and expand, that is to transfer here, in general.	CP	ACTIVATION	CP-A- B
01DIR	29	This could be the best way to do so also at macro level, through network search paths across multiple structures. That is, the model that has been determined here and this experience I think it’s replicable, obviously with multicenter research, so maybe they can have different focus than ours, but... The research also highlights the differences and similarities between the various structures, so …	CP	ACTIVATION	CP-A- B
02DIR	4	this idea, supported by the fact that being also a territorial company we have had to confront over the years with many cases on how to manage an end of life that is not the classic one to which we are accustomed, People who are no longer conscious and therefore must somehow have someone deciding for them.	CP	ENROLMENT	CP - E-D
01DIR	30	The criticality I think comes actually from... that is not the criticality but as far as the characteristic, it takes a lot of energy, basically, for... that is a path of accreditation and credibility, which must be exercised with conviction (? 23:53) the components.Here, this in my opinion is an aspect of strength but also of weakness; then the ability to give answers and power, in reality by th…	CP	ACTIVATION	CP-A-F
09CEC	55	is really little known. The limit is that, it’s a very delicate matter, because health care is a strange thing, I mean if tomorrow there is someone of us, a doctor surgeon who makes the advertising to the most innovative medical surgical therapy born two hours before, there is no problem to spread it everywhere, Although this therapy has expectations, very low results. When it comes to talk about…	CP	ACTIVATION	CP-A-E
01DIR	37	For us as IRCCS of course, as IRCCS we have all the interest, being IRCCS, also to care models and this is a typical example in my opinion of research on the care model and on a care path; that is, it is anyway on the assistance model, so consequently... and by the way health research on care models is a difficult research, a hard to do research, they do it in few, but if I think even at regional…	CP	INITIATION	CP-I-B
04CEC	15	What I would like to grow in this role... part of its functions, but which I have seen, as CEC, still in a partial way, is the training of operators.	CP	ACTIVATION	CP-A-C
04CEC	53	I think I’ve already talked about it at length. Training for the departments, in my opinion also a support - I do not say that it should be done by the CEC - but also the support to those who teach in the degree courses of the health professions. It is linked to ethical competence.	CP	ACTIVATION	CP-A-C
05CEC	22	Now that the activity is resumed, more visible first of all on the training level; Now that the activity in presence has been resumed I think we could do something more there. We could do something more to give greater visibility, scoop up topics and propose them, with initiatives, this one type of training, but we use the term training, but it is not only training, I don’t know, even cultural gr…	CP	ACTIVATION	CP-A-C
13CEC	54	I would love to have a meeting, maybe a more quiet one, with some students; because I think my students for example, for me, that my clinic is in bioethics, It would be nice for example if students could attend a meeting, so they could understand how ethics really intersects the law, that is... the role of these two areas, etc. It would be very interesting for them and I think also helpful if the…	CP	ACTIVATION	CP-A-C
08CEC	43	Another potential is, in my opinion, to create - but this is an idea of mine, which takes inspiration from what I saw when I was at the Harvard Medical School - that they had a monthly seminar among all the departments, in which a case was presented that had already been closed in the past and discussed together, it was not a closed thing, but an open thing, so it was enough to submit the case an…	CP	ACTIVATION	CP-A-C
02CEC	45	I am thinking, but no, it seems to me that not, the issue of visibility of our documents - now apart from the talk of those vicious circles that I told you - there was a way to make them more visible on Intranet , maybe that would also help. Don’t know eh - Intranet is very much seen by everyone, really - because so you increase a little bit the understanding of the service.	CP	ACTIVATION	CP-A-E
10CEC	46	Perhaps we will have to find, I do not know, different instruments to make our opinion on these issues known.	CP	ACTIVATION	CP-A-E
11CEC	27	But perhaps simply saying the fact that the Ministry or AIFA does not recognize this function and therefore that confusion of which I spoke before then obviously creates problems precisely also of integration of institutional relationships even local.	CP	ACTIVATION	CP-A-A
13CEC	18	from outside I would not know how to answer very well, I know that somehow the territory has been... is represented... there are several... Some members however take charge of this thing here.	CP	ACTIVATION	CP-A-A
01CEC	58	of course, the fact that Reggio Emilia was a very receptive reality on bioethics helped. They were well integrated from that point of view and this perhaps led us to have more requests of ethics consultation than the international average. Not yet enough, no doubt.	CP	INITIATION	CP-I-C
07CEC	30	an opinion on things which we have recently dealt with concerns in any case the type of assistance which is just and lawful and appropriate to provide; that one who lives in Canicattì and one who lives in Bolzano, or that one who lives in Rome and one who lives in Florence, In short, they may be treated differently according to judgments that can be very variable, it is something that I think sho…	cp	ACTIVATION	CP-A-A
07CEC	32	also with regard to opinions, choices, such as those that may be on the end-of-life in short, perhaps we should also try to compare ourselves with others, to try and bring about common reasoning which may in some way lead us to similar conclusions and which do not risk being sometimes possibly the opposite, of course it depends a little on the sensitivities of the members of each Committee.	cp	ACTIVATION	CP-A- B
07CEC	45	Apart from perhaps - but it seems to me that you already do enough - to also be a little on the net with other Committees, hear others too.	cp	ACTIVATION	CP-A- B
07CEC	50	Considering that we are also in a rather early stage, it is not that we have a decade of history behind us, so slowly you could also consider extending the range,extend the range, as far as possible, through the activation of collaborative groups and inter-committees to have... To deal with certain things.	cp	ACTIVATION	CP-A- B
02CEC	23	and then 5/6 years in which we have done continuously like pneumatic hammers clinical, training, research. However, by hammering not only from the point of view of training but also by hammering from the point of view that in the morning they saw us in the corridor and we involved them in the research and this meant that we became a unit inserted within the hospital organic plant. Then it is clea…	CP	ACTIVATION	CP-A-E
01CEC	29	In order for it to be useful to the company, an information bombardment must be done on the service, not just the dissemination of one news, but even 10 news, training is not enough, because it is not enough. What we still find after 2 years is that many people say "Ah, there is a CEC? I didn’t know	CP	ACTIVATION	CP-A-E
01CEC	38	Actually the request is from CEC though, because only a CEC can help you in (16:45, they overlap) of the guidelines, so then I explained to them the difference and they said "we need that" so the CEC is fine. However, this to answer your question no? And it was not enough to gurgle on the difference. All training started with the difference, right?	CP	ACTIVATION	CP-A-E
02DIR	15	We directors were very happy, actors a little more passive; if I had to say that it was my idea, no.	CP	INITIATION	CP - I - A
01CEC	31	And I do not know what are the best ways to make this dissemination because say that we have been very committed.	CP	ACTIVATION	CP-A-E
01CEC	29	In order for it to be useful to the company, an information bombardment must be done on the service, not just the dissemination of one news, but even 10 news, training is not enough, because it is not enough. What we still find after 2 years is that many people say "Ah, there is a CEC? I didn’t know	CP	ACTIVATION	CP-A-E
01CEC	38	Actually the request is from CEC though, because only a CEC can help you in (16:45, they overlap) of the guidelines, so then I explained to them the difference and they said "we need that" so the CEC is fine. However, this to answer your question no? And it was not enough to gurgle on the difference. All training started with the difference, right?	CP	ACTIVATION	CP-A-E
02CEC	6	So it’s not like other things for example - if one tells me go to see or go to participate in the unit of palliative care in hospital I know what a certain level is and I know what to look for and I know what to expect. For the ethics committee in the clinic I did not know what to expect and so I went there just listening.	CP	ENROLMENT	CP-E-B
02CEC	6	So it’s not like other things for example - if one tells me go to see or go to participate in the unit of palliative care in hospital I know what a certain level is and I know what to look for and I know what to expect. For the CEC I did not know what to expect and so I went there just listening.	CP	ENROLMENT
04CEC	66	if I think of myself I opened a resuscitation of 10 beds for 49 days for covid and all the days I was there to do... There are a lot of problems that have put me in crisis from the ethical point of view and I asked myself questions, but I did not have time and I did not think, although I am part of the CEC, to activate the CEC on this issue. Or rather, we thought later and wrote the opinion... Bu…	CP	INITIATION	CP - I - A
01CEC	59	Even today the legal medicine has activated us on a case, but it has activated me as clinical bioethicist for a comparison that I think was fine from CEC. But it did not even come to mind the legal medicine whose director is inside the CEC (26:59)	CP	INITIATION	CP - I - A
03DIR	20	At the national level I do not know what can be done, it would be necessary to understand if other regions are available, are sensitized, have the possibility of investing	CP	ACTIVATION	CP-A- B
01CEC	26	And then what I tried to do in this last period, not from the beginning, because I thought about it after sincerely, was to select the requests that came to me, and then be able to suggest, some, to send them to the CEC.	CP	INITIATION	CP - I - A
14CEC	60	So, I believe that these people, who are all very busy—I'm talking about department heads, people in charge of... etc.—but I always see them very present and focused. And yet, these are people who, I mean, I don’t know, I mention (redacted) because I remember one time, years ago, a meeting with (redacted) couldn’t even finish because he was called every four seconds. So, they are extremely... I’m…	CP	ENROLMENT	CP-E-G
09CEC	46	the company has given me an important endorsement to the Ethics Committee, I can not complain about a lack of attention,	CP	INITIATION	CP-I-B
07CEC	34	I imagine that in other Committees, which might perhaps also be an expression of other sensitivities, which may then also be a reflection of different attitudes I would say even political, because of course then can also depend on the type of political structure within a Region so that already brings. may or may not facilitate the fact that it is easier to have an Ethics Committee in the Clinic.	CP	INITIATION	CP-I-B
11CEC	21	This is my experience and the one that has fascinated me most in my history, I started to be in the Ethics Committees in 1998, so it’s been twenty-five years; what has fascinated me the most is just this, to see how even positions that start apparently irreconcilable, then when it comes to discuss in the concrete case of what is good for the patient they agree on, they discuss it in quotation mar…	CP	ENROLMENT	CA-IW-E

## Sheet: CA
cod.	code order	UNIT OF MEANING	NPT CONCEPT	NPT SUBTHEME	NPT - MEANING
01CEC	8	No doubt I learned doing it because a president, in short, needs skills not only on clinical bioethics but also organizational management of a group in this case a group of very experienced people, very adult with many years of professional experience in different fields (03:40) and therefore there is a double track: that of clinical bioethics and organizational, and on the organizational area I …	CA	SKILL SET WORKABILITY	CA-SSW-A
01CEC	39	Whether the bioethics unit or my work is better known is normal, I have been doing it since 2016, that’s right, the CEC is from 2020. But I realize that as a single I have way to enter where I want quite easily, instead the CEC this talk of entering into dynamics I see that it makes much difficulty. (17:26)	CA	RELATIONAL INTEGRATION	CA-RI-A
01CEC	44	So I am the president, perhaps it would have been better to call him coordinator, rather than president, because it seems to me more of a coordinating role. I, in fact, as well as evaluating the requests that come to the CEC, and then understanding whether or not to address them to the CEC, if they are appropriate and timely, I am responsible for writing the responses to these consultancies, base…	CA	SKILL SET WORKABILITY	CA-SSW-A
01CEC	47	I naturally took this role because I would not know who else to assign it, I could not ask one of my colleagues to do so. Then I write the final version of the answer collecting all the opinions and lead the discussions, so I try in some way to give a method to my colleagues	CA	SKILL SET WORKABILITY	CA-SSW-A
01CEC	84	At first we focused more on the opinions because there was the entry into intensive care and the triage of Covid and then there was the ethics of vaccination. But let’s say that the activities remained uniform, there was writing opinions on general issues, consulting activity (which has grown a bit over time) and training we concluded.(...) But in terms of mode, not much has changed, it remained …	CA	INTERACTIONAL WORKABILITY	CA-IW-C
02CEC	17	. And the other thing is that in my opinion we are not accustomed, that is I was not used to, then imagine the others who do not even palliative care but other disciplines, we are not accustomed to reason at this level. So there is always also a halo of mystery, someone said ''I will ask the right questions?'' In my opinion, there is also a fear of not being able to ask the questions well	CA	INTERACTIONAL WORKABILITY	CA-IW-F
02CEC	36	At the level of internal dynamics came out a bit of unpreparedness as ..... I try to explain myself: when then you really face in the practice of the messes that happen in the clinic, with the nuances that there are etc. etc. It is not easy to give a harmonious judgment and it is not easy to compare and it is not even easy to have the same language, which we do not have because we have different …	CA	RELATIONAL INTEGRATION	CA-RI -C
02CEC	37	that we are a young people’s ethics committee which has been thinking together for a while, that there are strengths in your areas of expertise but that you are not as strong in other subjects, so you should listen more and talk less, but then it becomes difficult for the individual to understand when is the area of my relevance and when no	CA	RELATIONAL INTEGRATION	CA-RI -C
02CEC	38	There is a lack of harmonization, in my opinion here on this committee for ethics and I think that this thing goes to settle, the language goes to accumulate working together	CA	RELATIONAL INTEGRATION	CA-RI -C
04CEC	11	Through the experience of the CEC what I think is very important is: meanwhile someone who has the tools to manage the topics, then the multidisciplinary confrontation, because everyone brings his expertise- from the medical examiner, to the clinician, to the bioethicist, to someone who does not know clinical practice but who has a more philosophical view or more of bioethics, it is certainly an …	CA	RELATIONAL INTEGRATION	CA-RI -C
04CEC	16	What I feel more and more, and in an even stronger way, and I have also done it for the studies that I have put in place, including one in which there were ethical aspects regarding the management of Covid - I realize that professionals are unable to bring out ethical problems, confuse plans because there is not enough training, or attach labels of ethical problems to problems that are not.	CA	INTERACTIONAL WORKABILITY	CA-IW-F
04CEC	35	No, there is not yet this awareness. I happened to interview some professionals in the study that I told her about Covid, they brought me out of ethical problems talking about relational issues and told me about the ethical aspect of things that were more organizational than ethical. Some professionals confuse a little the plans. There is a great fatrica... Then I’m generalizing and the generaliz…	CA	INTERACTIONAL WORKABILITY	CA-IW-F
04CEC	36	But in general, I think it is difficult to be aware of what ethical problems are, ethical dilemmas. These things are not so clear and aware in the minds of professionals. It is not that they have no idea, it is that they do not know how to take out problems.... I say this in the light of the fact that probably in the training of professionals themselves ethics is within other courses and the trai…	CA	INTERACTIONAL WORKABILITY	CA-IW-F
04CEC	37	There is a lot of difference depending on the specific context - cases, problems, characteristics of patients treated in the department itself. Let me give you an example: in the 1980s, when there was the HIV issue, infectious diseases found themselves confronted with these ethical aspects and became more sensitive over time. The then chief of infectious diseases was part of the EC precisely beca…	CA	INTERACTIONAL WORKABILITY	CA-IW-F
04CEC	38	In the local context have been integrated by adding to those who are part... As for the components of the CEC, they are both internal and external, I am internal, so I add to my activity that of the CEC, so it is additional to what I do, extra.	CA	CONTEXTUAL INTEGRATION	CA-CI-A
04CEC	39	As regards, however, the overall activity in the structure has been introduced through training, to promote it and to promote the activities that it performs, which I think needs to find even more space.	CA	CONTEXTUAL INTEGRATION	CA-CI-A	x
04CEC	40	There are demands, but they are contextual a little to the period perhaps... in good and bad. Some 'because the Covid has put us in front of ethical issues, so the CEC felt the need to write opinions regarding vaccianzione and triage and loneliness of patients, and I think it was necessary to express these things...	CA	INTERACTIONAL WORKABILITY	???
04CEC	47	. The limitations are related to the fact that this CEC was created in an experimental form, and that external partners are not remunerated from this point of view. So maybe they do it like,,,,you participate in this part, they do it, believe it, but it is not recognized as an external activity.	CA	CONTEXTUAL INTEGRATION	CA-CI-E
07CEC	33	I make a very speculative reasoning, that is I have no elements to say... I do not have other opinions of other committees to say we have reasoned in a different way, but I imagine that this is very easy to happen when within our own Committee there may be somewhat heterogeneous reasoning on these things,	CA	RELATIONAL INTEGRATION	CA-RI -C
09CEC	39	I give a complementary answer to what I said before; many do not know it, others have not understood it, others underestimate its scope, others misunderstand it because there is also a rather difficult category of colleagues who are convinced that they are handing over a problem to the CEC and that the CEC has to solve it,	CA	INTERACTIONAL WORKABILITY	CA-IW-F
09CEC	45	The CEC was inserted, it came a few years later, there was also the healthcare facilities merger, even in our company, with great transformations also very recent; It is clear that it has inserted itself precisely in a reality in great transformation, with small or large trebusti, with big changes, there are many sectors, if I can allow, of the company stressed, not only by what they face but by …	CA	INTERACTIONAL WORKABILITY	CA-IW-F
09CEC	53	that we have positive prejudices, but we all participate with a background; who participates more assiduously brings within the CEC personal convictions that in short will need a little, I repeat, is experimental, there will be results which I hope will result not in rigid rules, but in short in rules of engagement, recruitment and operation.	CA	RELATIONAL INTEGRATION	CA-RI -C
09CEC	59	pBecause this is then the characteristic of the service that there is in Reggio, it is not the distant and philosophical bioethics, it is a bioethics practically at the patient’s bed, next to the patient’s bed, next to the professional, the future in my opinion is that.	CA	INTERACTIONAL WORKABILITY	CA-IW-E
10CEC	1	I have a degree in Law, I come from the third sector, so from the volunteer situation; it has often happened to me to have to deepen issues that we now consider ethical, perhaps at the moment when you are less aware of them. Then as a parliamentarian especially, having to follow in the Committee on Social Affairs and Health various topics that concern the theme of the beginning and end of life, o…	CA	SKILL SET WORKABILITY	CA-SSW-B
10CEC	4	mi sembra che l’esperienza sia molto interessante, perché intreccia proprio il caso concreto, clinico, al letto del paziente, quindi una persona con determinate caratteristiche e aspettative, richieste e altro, con i principi di carattere generale.quando stai molto coi principi perdi di vista la concretezza e quando sei a seguire il singolo caso spesso entrano in gioco fattori, tipo quelli psicol…	CA	INTERACTIONAL WORKABILITY	CA-IW-E
10CEC	6	;It is not easy,even for the operators to understand it (the type of reasoning behind the CEC), because it means taking a moment to reflect, but it is very interesting.	CA	INTERACTIONAL WORKABILITY	CA-IW-F
10CEC	28	So my competence, which is more legal than anything else, but is continually called into question by such a broad multi-professional comparison.	CA	SKILL SET WORKABILITY	CA-SSW-B
10CEC	32	Of course, we must not think that it is done once and for all; as the operators change, rotate, move, retire, etc., this work of awareness building, of relationships is daily, cannot be archived. I did it two years ago, no, you have to do it every year.	CA	CONTEXTUAL INTEGRATION	CA-CI-E
11CEC	6	Unfortunately, there are many issues intertwined and we have interlocutors, including the Ministry, the AIFA, that is, they do not always have clear ideas and this is a constant.	CA	CONTEXTUAL INTEGRATION	CA-CI-A
11CEC	8	So the experience so far has been that of a discussion between different skills, always interesting and always high level.	CA	RELATIONAL INTEGRATION	CA-RI -C
11CEC	9	Particular and interesting also in the last occasion the difficulty, but also the clarity to distinguish the normative or legal level from the ethical one. They are two approaches, both fundamental, but they have points of view, starting points and end points that can be very different, and that go... because in this thing you must be together aware and have a lot of clarity.	CA	RELATIONAL INTEGRATION	CA-RI-C
11CEC	11	But we also say so opinions requested to individual responsible as for example the case of... what is the office of Ludovica? The bioethics unit? The unit of bioethics, but also the palliative care unit; that is to say that they receive requests that rightly feel the need to involve the Ethics Committee in the Clinic because it is multidisciplinary. and therefore feel the need to have, multidisci…	CA	INTERACTIONAL WORKABILITY	CA-IW-H
11CEC	18	My work in this service consists of: if I have to tell the truth especially in understanding. It is not easy to understand, and it is always... what it means to listen, also to listen to points of view that may seem diverging, compared to what is my spontaneous, listen and try to arrive at an internal composition of this divergence.	CA	RELATIONAL INTEGRATION	CA-RI -C
11CEC	19	For example, in the case that we will discuss in the next - it will be tomorrow - will be important, it was important to listen to the various positions to understand where possibly could hide the risk of a lack of clarity.	CA	RELATIONAL INTEGRATION	CA-RI -C
11CEC	20	What is fundamental in the ethical discussion, which for me is a discussion that theoretically should always lead to a position, an opinion, a unanimous decision, because the point of view is not... ie because the value at stake is not an ideology or a thought, a law, a something, but it is the good of the patient and on the good of the patient in general.	CA	INTERACTIONAL WORKABILITY	CA-IW-E
13CEC	4	This group dynamic, which is very interesting, that is leading to share here experiences, completely different visions,because we are so heterogeneous, we came, we come from... We have completely different stories.	CA	RELATIONAL INTEGRATION	CA-RI -C
13CEC	22	My work is that of all others,	CA	RELATIONAL INTEGRATION	CA-RI -C
13CEC	30	in the sense that we have come from two years when our life has been completely digitized, so surely this played a role, not only for me, also for integration in the sense of service. I imagine that in a normal period could be totally different, there could be much more an acquaintance mediated by the personal relationship, rather than just sending a link to the Committee’s website, with an invit…	CA	INTERACTIONAL WORKABILITY	CA-IW-G
13CEC	34	In this first phase, I think we missed the opportunity to... it was a little missed the opportunity to really work in the local context.	CA	INTERACTIONAL WORKABILITY	CA-IW-G
13CEC	45	I am a little skeptical about these things here (hearing of the requesting doctor), in the sense that it certainly compromises the discursive dynamics. you can talk about something that maybe the applicant has been wrong or in short did not do well or could have done differently; so this in my opinion removes a lot of freedom de facto to the discussion.	CA	RELATIONAL INTEGRATION	CA-IW-F
03CEC	20	I quote among these people the Donata Lenzi that in short is say the antithesis, basically is a woman inserted into a political area here, but it is important to know also how a politician sees the problem. Then, of course, there are also some clinicians in the group, Gargano, I’ll give you an example, Amarri and things like that, but with them I’m more on the same wavelength. The wavelength of t…	CA	RELATIONAL INTEGRATION	CA-RI -C
03CEC	32	In my opinion some elements have already been implemented, basically the participation of clinicians within the Ethical Committee is fundamental, if not run a little risk of being a beautiful island but disconnected from the archipelago here, you understand? So in my opinion from this point of view, at least as a component construction, it was born well;	CA	INTERACTIONAL WORKABILITY	CA-IW-E
08CEC	5	I would say three activities in particular: the first is participation in meetings, of course, which have always been very stimulating; the second has been feedback to various documents, which were mainly implemented in the first phase and which I believe we are no longer implementing for reasons that, in my opinion, are even reasonable, in the sense that time and resources are perhaps better inv…	CA	INTERACTIONAL WORKABILITY	CA-IW-C
08CEC	10	. But it also depends on the selection of participants upstream. That is I believe that within the work of the CEC, despite the different experiences, despite the different professional weight that cover the different people, because of course, I mean, neither the PhDs in philosophy and bioethics, compared to the experiences of a person who has spent forty years in palliative care have a differen…	CA	SKILL SET WORKABILITY	CA-SSW-B
08CEC	11	So the success of an initiative like this is to overcome these that are hierarchies, which may be still evident from the point of view vis a vis, in short, in the professional relationship, even with regard to age, There are people who are at the end of their working career, I’m say in the middle, let’s put it like that. And also these factors however sometimes weigh in the interactions, instead …	CA	RELATIONAL INTEGRATION	CA-RI -C
08CEC	32	This is difficult to say, I imagine that they have been integrated and especially thanks to personal relationships.	CA	CONTEXTUAL INTEGRATION	CA-CI-A
08CEC	38	Therefore perhaps here, the greatest limit is this, seeing your experience, we were already ready to go, to process this type of case, prepare ourselves with training, then come decrees, ministerial laws, circulars that upset things, It is therefore difficult to understand what the future will be that is required. From this, cascading, other things, because of course if we take this task, then we…	CA	CONTEXTUAL INTEGRATION	CA-CI-F
08CEC	62	And then when there were cases instead, for example the last one, which was what we will discuss tomorrow, but it required the structure, not all have agreed, by the members of some opinion, then some paragraphs, All in all because there were three questions that a clinician asked the CEC and then you had the opportunity to answer them all. I think it is a very good start, for the work of a Commi…	CA	INTERACTIONAL WORKABILITY	CA-IW-E
14CEC	1	My experience in the field of bioethics is zero.In the sense that before this Committee I knew that it existed, that is to say I know that it is a field, an area, I knew more or less what it was and for my scholastic training, that is in the sense for my curriculum of studies, I have a degree in philosophy, especially in moral philosophy, so anyway let’s say that I’m not... Not that I have studie…	CA	SKILL SET WORKABILITY	CA-SSW-B
14CEC	3	and for me it is interesting, but because it is a very humanistic training and so obviously... then I work in the social practically since always, so anyway they are declinations that somehow in particular ethics here, but ethics anyway is in general a theme for which in short I in many moments I have talked about and I have deepened these topics, linked however to other things, So I have gone in…	CA	SKILL SET WORKABILITY	CA-SSW-B
14CEC	5	But no, I do not know anything about bioethics and what he did	CA	SKILL SET WORKABILITY	CA-SSW-B
14CEC	17	I think it’s a useful thing for me, for the group I don’t know here, they all seem quite skilled here, on the field, but to me it seems that there is a lot of technicality... [... ] there is a lot of technicality and is... [... ]	CA	RELATIONAL INTEGRATION	CA-RI-C
14CEC	35	Yes, also conduction. It must be a little' more facilitated, but I also understand much for example Ludovica; that is, there is also a great, as I can say, careful not to feel too... that is, to leave a great freedom of expression, etc. So I understand it well, so maybe if you talk to a doctor, the doctor says 'perfect', because then maybe they feel more appropriate and maybe they can talk more.	CA	RELATIONAL INTEGRATION	CA-RI-C
01DIR	17	Then, of course, we go through the large areas but then regional level, because the homogeneity of approaches is actually in the organizational framework a more regional need; while the demand to have answers is in some way activate a functional service to the professional is a need more tendentially business. But the latter requirement could be met, in quotes, by aspects of uniformity which inst…	CA	CONTEXTUAL INTEGRATION	CA-CI-F
02DIR	22	So we were involved at the time of establishment and then you know we have information, talk about budget, but it’s not... well, The important thing we did was to move the BIOETHICS unit under the legal medicine service which depends directly on the Health Directorate, so it is just an operational unit incardinated in the Health Department. And this also confirms the fact that the CEC is at the s…	CA	CONTEXTUAL INTEGRATION	CA-CI-I
03DIR	33	Because it is not yet so clear, in the sense that... but I know, because it is not a limit of who proposed the project, is that it is normal. That is so many innovative projects, so many beautiful services also, we give to patients, sometimes the patients do not receive them, do not access us, because the operator does not know it; despite an information battage a	CA	INTERACTIONAL WORKABILITY	CA-IW-F
03DIR	52	Exactly, yes, it was not a call and I think it maybe even now could be so, as they do for the Research Ethics Committee, just because in my opinion there are not enough trained professionals to understand what they may decide to join, I think. In the sense that if you mean then on this you will evaluate of course, because instead maybe in these years it has been so widespread is so clear that may…	CA	SKILL SET WORKABILITY	CA-SSW-B
01CEC	27	So to get back to the first question, I think a president of a CEC should be someone who is deeply expert in clinical ethics, who can understand the type of request, if it’s appropriate, how the CEC can address it (whether in a small sub-group or collegially), what kind of response is needed and, in our case, since there is a individual clinical bioethics service, understand which is the best for…	CA	SKILL SET WORKABILITY	CA-SSW-A
01CEC	7	I had been a member of a research ethics committee as an expert in bioethics, I had never had experience before in a CEC but I did have the experience as an individual bioethicist working with the team.	CA	SKILL SET WORKABILITY	CA-SSW-B
01CEC	32	The communication service has helped us a lot, news, material, training, very participated trainings, and yet some messages do not pass.	CA	CONTEXTUAL INTEGRATION	CA-CI-A	x
02CEC	20	But then I also think so much ...the part of feeling competent to ask the right question and also not look like a bean: that is not to make a shit when maybe it’s not such a difficult issue and you say maybe even just comparing myself with my colleagues and more or less I came out instead of going in front of experienced people so well give it is always a certain embarrassment.	CA	RELATIONAL INTEGRATION	CA-RI-A
02CEC	31	There is a barrier in thinking about the CEC, but if instead it passed the message that actually helps you to handle more topics that I think are important to us clinicians, that we face and sometimes make it difficult to recognize, that certainly mess up our heart and mind, if we understand this committee helps us to deal with these aspects here is a great potential that clinicians need	CA	RELATIONAL INTEGRATION	CA-RI-A
04CEC	67	Or in other cases, the fact that they have come into contact with the training, or with the experience of someone who has made them aware that there is a CEC has raised the problem.	CA	INTERACTIONAL WORKABILITY	CA-IW-F
01DIR	12	The other very important theme is also that of training, because it took place not only a consultative activity, but in the logic always of empowerment, somehow involved professionals, also a training activity.	CA	INTERACTIONAL WORKABILITY	CA-IW-C
01DIR	33	in questo senso dico di debolezza, ci vuole una grande volontà nei componenti e una grande competenza e mi viene da dire anche deve essere un gruppo coeso, quello dei componenti, perché la risposta deve essere una risposta veramente multiprofessionale, quindi quel doversi accreditare è il percorso di accreditamento della propria credibilità è un percorso non semplice e secondo me non trascende da…	CA	RELATIONAL INTEGRATION	CA-RI -C
01DIR	34	Integration yes, because when a service or department asks me to participate in the creation of the PDTA it means that I am accredited.	CA	RELATIONAL INTEGRATION	CA-CI-F
02DIR	12	When it was instead to talk with people who wanted to be there and at that time were not, we simply said, gentlemen the group can always expand, see how it works and then of course you can open up to other realities.	CA	RELATIONAL INTEGRATION	CA-CI-F
03DIR	10	ma questa è in realtà un’impressione, perché non avendolo vissuto, però immagino che ci sia anche un tema importante di formazione sui professionisti, perché quei professionisti che hanno partecipato al progetto, dandosi disponibili per far parte come componenti del Comitato per l’Etica nella Clinica, sicuramente sono dei professionisti che si sono auto selezionati, nel senso che hanno delle cara…	CA	SKILL SET WORKABILITY	CA-SSW-B
03DIR	16	There must be a bioethicist, but there must also be other figures, who must have specific training.	CA	SKILL SET WORKABILITY	CA-SSW-B
01DIR	11	The other topic is also how ethics consultation can be requested, that is, ease of access via the internet and request; This is also an aspect that was very welcome and therefore the theme of accessibility as an interactive organisational tool is an important one.	CA	INTERACTIONAL WORKABILITY	CA-IW-A
01CEC	57	The CEC must therefore equip itself with the same method. And give answers that are concrete, evidence-based obviously relationship to ethics, which is not evidence-based by definition but in a context ... (CC: give motivated answers) yes, but also useful, concrete, then the ethical point of view is added because if not there would be no particularity, but it must all be very operational. (26:06)	CA	INTERACTIONAL WORKABILITY	CA-IW-E
04CEC	58	The group I think has within professionals who have very advanced skills,	CA	SKILL SET WORKABILITY	CA-SSW-B
05CEC	27	"It's difficult to assess. It's difficult to assess. Once, I worked at Santa Maria and was in the midst of conversations, so I heard... now I'm here at San Lazzaro, I have fewer opportunities, much fewer opportunities to interact with clinicians. People like, I don't know, Giancarlo Vergani, even Sergio Amarri, who have always been very sensitive and are clinicians, so they deal with patients, wi…	CA	CONTEXTUAL INTEGRATION	CA-CI-A
05CEC	38	we had the bad luck that in the middle we had the Covid, which altered all activities including ours	CA	INTERACTIONAL WORKABILITY	CA-IW-G
09CEC	44	"I think it's not the clinicians' fault, meaning that we are at the beginning and some deny its usefulness without saying it, while others attribute miraculous powers to it that are impossible to conceive. In between, there are shades of gray between the skeptical and the enthusiastic."	CA	INTERACTIONAL WORKABILITY	CA-IW-F
10CEC	11	"Because here it's not about applying regulations, it's clear that there are norms and reference principles, but the complexity of life and individual cases is such that it requires you to immerse yourself in the situation. When cases involve children, but not only children, you are forced to consider a series of elements and you cannot be satisfied with merely following procedures. So from this …	CA	INTERACTIONAL WORKABILITY	CA-IW-E
13CEC	29	"I see that from people with less experience, like myself, to those with much more experience, there is a great level of participation, so it is definitely a positive thing.".	CA	RELATIONAL INTEGRATION	CA-RI-D
04CEC_MG	56	he work was organized and conducted very effectively because the person who led and guided it is someone who is experienced, has the tools, and..	CA	SKILL SET WORKABILITY	CA-SSW-A
05CEC_	33	"I see a lot of competence in the Ethics Committee, I see a lot of competence,	CA	SKILL SET WORKABILITY	CA-SSW-B
05CEC_	37	The strong point is the multidisciplinarity and competence of the components; on this I have nothing to say, nothing to add.	CA	SKILL SET WORKABILITY	CA-SSW-B
11CEC_15	13	While it is very difficult to dialogue with the various institutions, national, regional, with other ethics committees, for example.	CA	CONTEXTUAL INTEGRATION	CA-CI-F
13CEC	27	we are all very, as I can say, participating in this experience	CA	RELATIONAL INTEGRATION	CA-RI-D
14CEC_FS	9	that in the last meetings, the whole theme of Dr Sogliani, etc., was perhaps the first time in which I really understood a great concreteness with respect to the role of the Committee. And in all the previous process, then it did not happen in the last meeting, I was very happy about it, but in all the previous process there was a lot of reference to the laws and so...	CA	INTERACTIONAL WORKABILITY	CA-IW-E
14CEC_FS	77	"There are very competent people, sometimes maybe not so much in bioethics, but perhaps also in other matters, however, there are very competent people."	CA	SKILL SET WORKABILITY	CA-SSW-B
09CEC_	60	"The presence in the group of a jurist, Dr. Lenzi, lawyer Lenzi, very skilled, I mean, the mother of Law 219, a very prepared bioethicist; that is, a very cultured core has ensured that, in my opinion, the work, I repeat, is not an immense list, but the comments, the responses produced have been of good quality.	CA	SKILL SET WORKABIITY	CA-SSW-B
04CEC_MG	77	We are lucky to have people of the calibre of lenzi , satolli, people who bring important contributions to the movement, as well as clinicians who bring their experience	CA	SKILL SET WORKABILITY	CA-SSW-B
01CEC	22	"Despite this, I see that, probably because I have been doing this job for more years, professionals prefer to refer to me and perhaps have the consultation of an individual who goes to the team meeting at 8 in the morning and brings them a different point of view, rather than going through the whole formal procedure of consulting an Ethics Committee. Because they see it more as, indeed, institut…	CA	INTERACTIONAL WORKABILITY	CA-IW-A
01CEC	25	"In addition to the fact that formalism, which we have tried to minimize, still has to be there. So the fact of pressing a button, making a request, producing a report, attaching documents is something that blocks professionals who are always in a hurry and always need time to do things. And paradoxically, from an external eye that is not clinical, it may seem absurd that they do not find the tim…	CA	INTERACTIONAL WORKABILITY	CA-IW-A
02CEC	34	"It would actually be a time saver and not another procedure to do with those who might judge me or a question that I wonder if I am doing right, you know? Because the situation is like this, but in reality, the offer is absolutely different from what is perceived."	CA	RELATIONAL INTEGRATION	CA-RI -C
04CEC	64	Perhaps the period we lived on one side did not help, because there was no time, or anyway . Sometimes you are not even aware of the need for a CEC support	CA	INTERACTIONAL WORKABILITY	CA-IW-G
07CEC	6	I would say that in short, each session and each theme that is proposed is a source of reflection, it is a source of discussion and comparison	CA	RELATIONAL INTEGRATION	CA-RI-C
09CEC	12	"When I started the first meetings, I was really convinced that as a pediatrician I would be able to intervene only a few times on specific cases, that I wouldn't be able to have an, let's call it, original opinion on many cases because I thought they were too far from my competence, culture, or sensitivity. Instead, I realized that the way the work was organized, the way the group was formed, th…	CA	RELATIONAL INTEGRATION	CA-RI-C
09CEC	21	"But I must say that it surprised me, again I have this personal involvement, because until recently I worked there, I knew everyone, now instead I am an external member, but clearly I still know a lot of people and it surprised me. Many people participated in the training sessions we conducted, I was also a speaker, and so it is a positive thing.	CA	INTERACTIONAL WORKABILITY	CA-IW-F
09CEC	26	"However, there are certainly areas of the hospital... it's not that they don't react or don't adhere, it's just that this option is missing from their menu, just as in the community it is very likely that primary care, especially general practitioners, many free-choice pediatricians do not know about this. In the community, I find that home care nurses and home care services are much more, indee…	CA	INTERACTIONAL WORKABILITY	CA-IW-F
10CEC	39	"Internally, I think we can do more and I still see some difficulties within the hospital. We have perhaps had an equal number of requests from community medicine compared to hospital medicine, I would expect a bit more demand from the hospital's perspective. I'm not so sure that everything goes smoothly and that there are never any doubts. Probably the pace is faster, maybe even teamwork helps m…	CA	interactional workability	CA-IW-F
10CEC	42	"However, keep in mind that when working under the conditions imposed by Covid, everything is very... inevitably, in general, it has made relationships more difficult in all cases. The context has been particular because you cannot interact directly."	CA	INTERACTIONAL WORKABILITY	CA-IW-G
11CEC	29	"However, I don't believe that... these limitations at this moment are not the main problem, they are absolutely secondary. The main problem is the lack of institutional clarity at all levels regarding important issues."	CA	CONTEXTUAL INTEGRATION	CA-CI-F
14CEC	18	"So, my experience, well... let's say that if I have to think of a word at this moment, the term inadequacy comes to mind, a word that represents me within this group. Inadequacy comes to mind in the sense that I feel a bit in those situations of inequality, because it seems to me that there is also the use of terminology that I don't know if it is high-level or just very technical, very... like …	CA	RELATIONAL INTEGRATION	CA-RI-C
04CEC	76	...I found myself very well in the group and it seems to me that there is a positive relationship between the members that favors the exchange.	CA	RELATIONAL INTEGRATION	CA-RI -C
01CEC	33	"And so I think it won't be useful enough until there is institutional attention. For example, some say that these Ethics Committees (CECs) should be part of the health management. Only if they are part of the health management are they perceived as a tool, therefore some of the problems that reach the health management, such as legal medicine, are referred to the CEC, which becomes the instituti…	CA	CONTEXTUAL INTEGRATION	CA-CI-I
01CEC	34	"It is important to convey the message that it is not the health management, simply from a structural point of view it is within the health management. Even now, it is not entirely independent because it is promoted by the bioethics unit and therefore within the scientific management. But you know, now there is this aura of a research project for which it can be justified, but when the research p…	CA	CONTEXTUAL INTEGRATION	CA-CI-I
04CEC	59	we can probably integrate better, and the training I mentioned earlier may help to identify a common line,	CA	relational integration	CA-RI-A
02DIR	33	"Well, now, I repeat, I find it a bit difficult to see... let's say that perhaps, one thing that could be useful, but maybe they are already doing it and I don't know, could be that since we are in a moment of great renewal of resources and people, focusing a lot on the training and information of the new recruits entering the company; I am referring to new general practitioners, new specialists,…	CA	CONTEXTUAL INTEGRATION	CA-CI-E
02CEC	16	"I believe there is a lot of fear... Seeing what happens to me, lately even with the psychologist I must say, in my opinion - it was a situation that deserved our consultation or that of the clinical ethics committee, but well, she asked me and I gave her some answers because I can't separate myself from being a palliative care specialist, who then no longer responds to anything and sends everyth…	CA	INTERACTIONAL WORKABILITY	CA-IW-A
02CEC	19	and then the bureaucratic part. One, in itself, because in my opinion when there is ethics you think of the ethical committee for experimental studies and the other because now in hospital the procedure, I think it’s a deterrent,	CA	INTERACTIONAL WORKABILITY	CA-IW-A
04CEC	5	Often (the ethical discussion of cases) is done in a spontaneous, random way, but I think support is needed. And within the CEC this space, although small and insufficient, I have seen it over time.	CA	INTERACTIONAL WORKABILITY	CA-IW-H
08CEC	8	"I believe that 70-80%, maybe more, of clinical ethics problems are never new; they are simply problems that present themselves in some new aspect that makes them no longer solvable within the frameworks or practices that existed before. This does not mean that the previous practices were correct; most things were resolved habitually. The Ethics Committee (CEC) is instead an opportunity to create…	CA	INTERACTIONAL WORKABILITY	CA-IW-H
01DIR	3	a little bit because they were often brought to the attention of the operating units and there was the need to give in some way the unambiguously and structured answer to the clinicians	CA	INTERACTIONAL WORKABILITY	CA-IW-H
14CEC	70	I see that I have given information many times... But I say this because it is not only a theme related to the CEC, I believe that some services of the company are not so known and are instead services that are very useful, with all the limits of the service of a large company; so sometimes it is difficult to access, You don’t know which way, you have to make some sheets, but there are.	CA	INTERACTIONAL WORKABILITY	CA-IW-A
02DIR	30	Yes, to be an integral part of the management. Now maybe it would be good to hear from Dr. (? 17:23), I don't know if you have an appointment with her, the Health Director, because she directly reports to the Health Management. From my point of view, there are golden opportunities and great satisfactions, and the management is always available to remove any obstacles that may arise. But at this m…	CA	CONTEXTUAL INTEGRATION	CA-CI-I
02DIR	23	In my opinion, the group, which also does so many other things to... in short, to comply with all the requests for advice and cooperation that it has. No, obstructing I would say that honestly not... at least I have not seen them, or in any case they were not reported to me.	CA	CONTEXTUAL INTEGRATION	CA-CI-I
05CEC	34	I do not see any critical points.	CA	INTERACTIONAL WORKABILITY	CA-IW-C
02DIR	20	with 7,600 employees, 800 partners, problems much more prosaic every day and therefore not... Let’s say that when things go well, the direction is the least involved, because it means that things go on by themselves.	CA	INTERACTIONAL WORKABILITY	CA-IW-C
02DIR	31	Yes, he will deny it, you are a little superficial, you should go and listen, but he said every year we see the budget and anyway, there is an activity that is reported, also told in short, always very positive.	CA	INTERACTIONAL WORKABILITY	CA-IW-C
02DIR	29	Then I say maybe Ludovica sees them and I do not, because I am in a particular position, in the sense that they are receptacles of problems; when the problems do not come to me it means that things are going well. In short, I do not even have a clue, then it is clear that there can always be the character who comes, he says, it’s all bullshit, we can drop this, but it would be an element to isola…	CA	INTERACTIONAL WORKABILITY	CA-IW-C
07CEC	22	a company that makes such a Committee available to its professionals and also to its citizens is certainly an enlightened company,	CA	CONTEXTUAL INTEGRATION	CA-CI-I
03CEC	1	So, as I said last time, let’s say my training is mainly clinical type. Already at the University basically, of ethics and bioethics basically does not talk about it in the absolute way. Obviously as a doctor you are faced with big problems of bioethical type, so in the end what is my experience in terms of bioethics, I basically matured in the field.	CA	SKILL SET WORKABILITY	CA-SSW-B
01CEC	82	above all the official request (we interrupt the video, 37:09) this initiative can only be followed by the famous formalization of which I spoke before, that will serve to make it work.	CA	CONTEXTUAL INTEGRATION	CA-CI-I
01DIR	10	And from what are obviously the feedback I have regarding... now I remember, it’s been about two years that this... two and a half years that this Committee has been in operation, and in short the feedback we have is one of strong interaction, both between the subjects who belong to the Committee and those who basically require advice.	CA	RELATIONAL INTEGRATION	CA-RI -C
14CEC	76	"Strengths, there are... I mean, what I've said already seems quite exhaustive, I mean, I'll try to recall it; the management, both from a coordination point of view and the organizational secretariat, etc., the punctuality and the actual organization, you always know when there are... when there is a meeting, there is a recall, etc.; this is very technical, but it is there and it is not a minor …	CA	SKILL SET WORKABILITY	CA-SSW-A
08CEC	48	In my opinion, the result has been very positive. The leadership of our capable President of the Scientific Secretariat has been excellent. I say this because I am the coordinator of the Technical Committee of the Veronesi Foundation, and I have significant problems coordinating things, so I know perfectly well that it is not easy at all to lead a group of this type on such thorny issues. Therefo…	CA	SKILL SET WORKABILITY	CA-SSW-A
04CEC	61	It is certain that much work has been done by the LDP and MP:	CA	SKILL SET WORKABILITY	CA-SSW-A
14CEC	76	Strengths, there are... I mean, what I've said already seems quite exhaustive, I mean, I'll try to recall it; the management, both from a coordination point of view and the organizational secretariat, etc., the punctuality and the actual organization, you always know when there are... when there is a meeting, there is a recall, etc.; this is very technical, but it is there and it is not a minor p…	CA	SKILL SET WORKABILITY	CA-SSW-A
08CEC	48	In my opinion, the result has been very positive. The leadership of our capable President of the Scientific Secretariat has been excellent. I say this because I am the coordinator of the Technical Committee of the Veronesi Foundation, and I have significant problems coordinating things, so I know perfectly well that it is not easy at all to lead a group of this type on such thorny issues. Therefo…	CA	SKILL SET WORKABILITY	CA-SSW-A
14CEC	74	That's it, it seems to me that the group is very well maintained, there is very high efficiency, considering that I am in the social sector, and in the social sector, that kind of efficiency is hard to find. I mean, yes, we have a meeting, then four years pass, and then you have to meet again, and so on... Instead, it seems to me that there is very high efficiency in the group's maintenance, in t…	CA	SKILL SET WORKABILITY	CA-SSW-A
08CEC	17	And I think this is what it should do, that is, this is where they have succeeded, in the fact that I don't have to spend my whole life taking bioethics or palliative care courses, because it's impossible, but there is an organization of already trained professionals, with a certain expertise, who relate to my particular case, because I made a request and therefore I get feedback in my language a…	CA	INTERACTIONAL WORKABILITY	CA-IW-H
13CEC	38	What I was referring to is especially the relationship between the CEC as an institution and the company, the hospital, in which certainly the fact of being almost always or for almost everything online has put a bit of a wedge between the wheels in my opinion. It might have been a little easier to bring CEC across the company, all branches, if there had not been the pandemic	CA	INTERACTIONAL WORKABILITY	CA-IW-G
08CEC	44	Perhaps in the place of only internal training , which had in my opinion modest results because we did four lessons. But in fact many were, some already knew what we were doing, many according to me despite the warnings did not participate, they did not know what we were doing, maybe this is another way of attracting interest, to show what we are doing. But it could also be a bad idea, I do not k…	CA	INTERACTIONAL WORKABILITY	CA-IW-F

## Sheet: RM
cod.	code order	UNIT OF MEANING	NPT CONCEPT	NPT SUBTHEME	NPT - MEANING
01CEC	9	As a clinical bioethicist, it has been an experience that completes a journey I am undertaking.	RM	INDIVIDUAL APPRAISAL	RM-IA-A
01CEC	24	Instead this CEC is experienced as something institutional, and so this is an advantage if the professionals need something written, because maybe they want to share it with the team, because maybe there was a big conflict with the team. It becomes a disadvantage if maybe they don’t want written record, for many reasons.	RM	SYSTEMATIZATION	RM-S-F
01CEC	52	Then after I read the article of Magelsen (?) about how they do, they have 3 years of continuous training for CEC members, so I think that with the resources you can do quite everything. Maybe not three years, but certainly a high-quality training course before be proposed. May it be an online course, may it be in presence but it must absolutely be done. And then continuous training must be done,…	RM	RECONFIGURATION	RM-R-C
01CEC	54	Another thing that needs to be done in terms of training and implementing the process, in my opinion, is the sharing of an analysis method. Whether it’s a six-step model, an idea, or anything else, it needs to be shared and adopted. Because that is useful not only for training but also for always having a point of reference.	RM	RECONFIGURATION	RM-R-D
01CEC	62	This CEC can be a model for the entire region, and this is another great potential because we are bringing an experience that others can learn from. So, the newly emerging CECs can and, in my opinion, should take Reggio’s experience as a reference.	RM	COMMUNAL APPRAISAL	RM-CA-E
01CEC	64	However, it can still serve as a model and definitely ensure that Reggio Emilia remains well-versed in this topic and is regarded as a point of reference. I see this as the main potential.	RM	SYSTEMATIZATION	RM-CA-E
01CEC	65	And then truly reach all professionals. This may also mean modifying the regulations accordingly—both in terms of functions and, more importantly, the ways in which these CEC functions are carried out. I would like to include in the regulations this process of selecting the issues that reach the president, but not only that. All CEC members must, by regulation, have the ability to handle requests…	RM	RECONFIGURATION	RM-R-B
01CEC	66	I would like to emphasize flexibility, working in subgroups, and maintaining a constant relationship with the healthcare management regarding policies. For this reason, I would like the healthcare management to involve us every time they reorganize hospitals due to a COVID wave, or for vaccines, or for informational campaigns on specific screenings. In my opinion, there are many issues where this…	RM	RECONFIGURATION	RM-R-E
01CEC	78	the overall evaluation is good.	RM	COMMUNAL APPRAISAL	RM-CA-D
01CEC	79	Especially during the last consultation we conducted, in which the professional—the doctor who had submitted the request—also attended a hearing in the session at the beginning of July, I thought afterward, ‘This tool is truly useful; it really helps professionals a lot.’ Partly because the hearing was very interesting, and partly because the doctor himself told us, ‘Thank you, you have helped me…	RM	SYSTEMATIZATION	RM-S-D
01CEC	80	Partly because I saw what happened afterward: we wrote a very detailed six-page opinion on the issue brought to us by the doctor, and he decided to share it with his entire team, calling me in that instance. During that session, I was responsible for drafting the response, but I didn’t intervene directly because I felt very involved—as part of the team—since I had participated as a bioethicist. S…	RM	INDIVIDUAL APPRAISAL	RM-S-F
01CEC	85	Case-by-case consultation. Opinions are more useful for public debate than for healthcare professionals, so you could say that the CEC positions itself in this way. They also didn’t seem very useful for healthcare management when it comes to making strategic decisions. I would say that for healthcare professionals, ethical support on their individual cases is the most useful and impactful activit…	RM	SYSTEMATIZATION	RM-S-B
02CEC	7	This is to say that my experience is definitely positive, because I believe that simply bringing together competent individuals from various fields—as some members of the ethical committee in the clinic are—around a table and discussing situations that create dilemmas for healthcare professionals is already extremely valuable.	RM	COMMUNAL APPRAISAL	RM-CA-B
02CEC	8	So it's definitely a positive experience, especially because I started with no expectations—everything was a bonus, you know? Everything had to be built from scratch, and I had no frame of reference.	RM	INDIVIDUAL APPRAISAL	RM-IA-B
02CEC	24	When we moved to the CORE and they physically found us a place where it says 'Palliative Care Unit' and even the elevator shows where we are, that helped, you know? Before, we were like a branch of oncology without a sign. I mean, the fact that the ethics committee in the clinic is an online entity—let’s say as an example—without a physical space, without concreteness, that could also be a step t…	RM	RECONFIGURATION	RM-R-F
02CEC	25	From time to time, some of these figures should appear on the ward, clearly in a structured way—not just walking around and leaving everyone wondering 'who the heck is this person?' I mean, even when providing consultations and sharing the ethics committee’s opinion, it should be a real person reporting it to the clinician. Then, the next time, a small relationship would have been built, you know…	RM	RECONFIGURATION	RM-R-A
02CEC	41	I don’t know, but I think we should try to start creating virtuous circles. I mean, maybe consultations could create these virtuous circles: I’m just throwing this idea out there, it just came to me now. If the feedback from the consultation, from the general practitioner, was shared with all the general practitioners—for example—it might help create a virtuous circle. Because even those who don’…	RM	RECONFIGURATION	RM-R-A
02CEC	42	So, the exchange could also involve the internist, who might have asked the question to the CEC and then doesn’t have the opportunity to go back to their group and say anything about it. But if the feedback was also, I don’t know, an educational opportunity for the entire department of Medicine 1, for example, it could create virtuous circles. This way, we could help people understand more about …	RM	RECONFIGURATION	RM-R-A
02CEC	44	Well, first of all, I think we need to meet in person, as a clinical ethics committee. I don’t know, once a year, twice a year, like we did for COVID. But even the most absurd working tables I’ve attended, even though they were in Rome, at least once a year, we would meet in person because, in the end, it makes a difference.	RM	RECONFIGURATION	RM-R-G
02CEC	45	I’m thinking, but no, I don’t think so. The issue of the visibility of consultations or our opinions—apart from the virtuous circles I was telling you about—could there be a way to make them more visible, even on Intranet? Maybe that would help too. I’m not sure, though—Intranet is really seen by everyone. Because that way, we could increase the understanding of the service a bit.	RM	RECONFIGURATION	RM-R-H
02CEC	46	Then, still thinking about the experience of the Palliative Care Unit, at the beginning, we did blanket training, but only in the departments that asked what we did. However, I would always suggest providing training to the group of the doctor who requested an opinion as a form of feedback.	RM	RECONFIGURATION	RM-R-A
04CEC	32	We need to ensure that the work of the CEC is, as we have done so far, done within a timeframe that is useful for the needs of the professionals, because this work makes sense if it is timely in relation to the request made by the professionals. If these two things are aligned with the need and the time required for... I think it would be very useful.	RM	SYSTEMATIZATION	RM-S-C
04CEC	41	What I don't know is whether these opinions, available to everyone, have really been read by the professionals, and what they thought of them. So, there's a need to further integrate not only the dissemination of the CEC's presence within the organization, but also to think about how to ensure that professionals give feedback on what they think of the material made available, of the opinions.	RM	RECONFIGURATION	RM-R-A
04CEC	43	We are so caught up in the daily practice with patients that reading literature articles or transversal opinions is random, not systematic. It’s not that other things come first, but perhaps the usefulness of these aspects isn’t fully perceived, precisely because there is no awareness, or it’s thought that something else should come first. So, probably, something needs to be done to raise awarene…	RM	COMMUNAL APPRAISAL	RM-R-A
04CEC	51	Then, from the point of view of the professionals who participate, even the composition of the CEC started in an experimental way and probably needs to be integrated with other figures who can bring additional experience, or, when needed, we know we can activate them. For sure, we’ve also discussed this with (redacted)—the issue with the general practitioners (audio interrupted). We tried to invo…	RM	RECONFIGURATION	RM-R-L
04CEC	54	Secondo me il CEC potrebbe formnire supporto alla citttadinanza, per esempio…	RM	RECONFIGURATION	RM - R-M
04CEC	60	However, I believe that it has been a gradual process... but I believe that, both in terms of timing and methods, the work has progressed well, and I have felt supported.	RM	INDIVIDUAL APPRAISAL	RM-IA-B
04CEC	70	The discussion of cases and the comparison of cases. In my opinion, this is what has the most impact on the team and the individual.	RM	SYSTEMATIZATION	RM-S-B
04CEC	71	In my opinion, we also need to do some work on feedback, because it’s clear that it’s the professional who asks for the consultation who can provide it. We are bound by confidentiality... but if this became part of the team’s knowledge and was perceived in a more complete way, it could be very helpful.	RM	RECONFIGURATION	RM-R-A
04CEC	72	Sharing the training process could help us improve a lot, the timing, the procedure to do…	RM	RECONFIGURATION	RM-R-C
04CEC	73	In my opinion, some in-person meetings could help us share.	RM	RECONFIGURATION	RM-R-G
04CEC	77	In my opinion, this work is very positive, I found it very enriching.	RM	INDIVIDUAL APPRAISAL	RM-IA-A
04CEC	79	I believe that, given the characteristics of the CEC, we should spread more of what we do, even through scientific publications. We should promote this work more from a scientific point of view to ensure that this experience doesn't remain in the drawers. Regarding the comparison with other CECs, but especially in relation to our experience of a CEC that started as part of a research project, we …	RM	RECONFIGURATION	RM-R-N
05CEC	23	It's an addition, for me, I told you this before, exactly, for me it's an added value, let's use the term 'added value,' for me it's an added value, it gives more.	RM	COMMUNAL APPRAISAL	RM-CA-B
05CEC	25	But in my opinion, it's always the question of the added value, additional to what already exists.	RM	COMMUNAL APPRAISAL	RM-CA-B
05CEC	30	The issue, I believe, is also the speed of the response when we give an answer; we will also need to reflect on this, that is, the response time.	RM	SYSTEMATIZATION	RM-S-C
05CEC	32	However, I don't think this is a criticality, it's a fact. I also believe that a Committee, composed of twelve or fifteen people, cannot give an answer on the same day, nor even in two or three days after; therefore, it is inherent in being a Committee that it is difficult to provide a response of this type.	RM	SYSTEMATIZATION	RM-S-C
01CEC	18	The methods to ensure that this type of support is perceived as such and functions are the subject of the research project, so personally, at this moment, I still have some doubts about how this CEC is actually fulfilling its role.	RM	SYSTEMATIZATION	RM-S-B
01CEC	50	(Regarding the training of members on the methodology for analyzing ethical dilemmas) No, and it was a mistake. Absolutely, something that needs to be implemented. In the process of building a CEC, it needs to be implemented, it must be thorough.	RM	ReCONFIGURATION	RM-R-C
02CEC	10	So, for the ethical committee for the clinic, I only - I was just happy to participate, you see, it's not that... So, the experience is really great.	RM	COMMUNAL APPRAISAL	RM-CA-D
03CEC	28	In pediatric cases that are highly medicalized, where everything moves with exasperating slowness, I think there is an opportunity to intervene. In other cases, I believe the two things do not align chronologically.	RM	SYSTEMATIZATION	RM-S-C
03CEC	35	..I think time is a strength, it's a favorable element, you need to spend time, of course.	RM	SYSTEMATIZATION	RM-S-C
08CEC	63	Well, yes, but in general, it applies to everyone, I mean, for example, we had (redacted) who could have easily given us an introduction on the 219 Law, who better than her, for example. I believe that this, now that you mention it, is something we could have easily done, I mean, the training not only externally but also internally.	RM	RECONFIGURATION	RM-R-C
04CEC	63	The CEC is becoming known, and we have received requests…	RM	SYSTEMATIZATION	RM-CA-E
03CEC	6	I am certainly in a more secondary position compared to them. However, what is discussed within this Committee, I can bring some reflections into my daily work.	RM	INDIVIDUAL APPRAISAL	RM-IA-D
02CEC	40	As it might be important to do training on other things outside of my expertise, so that at least we start from a common base. Then, of course, there's the expert in that field, like the expert in legal medicine, who will be at a higher level compared to general legal medicine and thus won't need training on that, but maybe they will be the one delivering it. So, in my opinion, there's something …	RM	ReCONFIGURATION	RM-R-C
10CEC	8	I won't hide from you that, paradoxically, the pandemic, with the increased use of tools like these, which allow for remote connection and don't require physical presence, has helped. I live outside Bologna, I would have to take several trains to go to Reggio Emilia, and this had perhaps discouraged me a bit, even though it's just one meeting a month, there are many commitments.	RM	RECONFIGURATION	RM-R-G
04CEC	62	The others have expressed their opinions, they have participated, for example in the training we did... the clinicians shared their experience, and I really liked that. (...) Certainly, the work has gradually improved. Of course, it’s a group that was born and grew over time, and it has faced the challenge of never having met in person. I think this was felt. Not because the work was lacking, but…	RM	RECONFIGURATION	RM-R-G
13CEC	35	Even among us, the fact of always being online, of course, has an absolute advantage.	RM	RECONFIGURATION	RM-R-G
04CEC	48	As long as it's remote and I can stay at home, that's fine, but in my opinion, it takes away a bit of the formality and institutionalization of this body.	RM	RECONFIGURATION	RM-R-G
13CEC	19	Especially being in online mode, it's very difficult to say this.	RM	RECONFIGURATION	RM-R-G
04CEC	44	A limitation has been the remote meetings, which, on the one hand, eliminate commitments because you can reach any location and overcome obstacles, as they are very flexible, being online meetings on a platform. However, they also represent a limitation because sometimes the connection isn't always good, and it's hard to understand the point, pieces are lost, and people get more distracted becaus…	RM	RECONFIGURATION	RM-R-G
04CEC	57	I felt guided and supported in this.	RM	INDIVIDUAL APPRAISAL	RM-IA-B
04CEC	45	Remote interaction is not the same as face-to-face interaction: these aspects require a comparison that, the more direct and in-person it is, the more it is able to capture the important elements that come through this exchange.	RM	RECONFIGURATION	RM-R-G
13CEC	37	But simply for personal contact, it's never the same... and even the relationships between us can... can help strengthen some things or reveal others. It's simply a different type of experience.	RM	RECONFIGURATION	RM-R-G
11CEC	24	Unfortunately, the road is long and difficult, and it's not at all certain that we will succeed or that we will succeed everywhere; therefore, I believe there is still a long path ahead.	RM	COMMUNAL APPRAISAL	RM-CA-C
08CEC	34	So, in my opinion, the obstacle is precisely in its integration within the healthcare structure. We should find a way to increase this type of integration.	RM	COMMUNAL APPRAISAL	RM-CA-F
02CEC	15	I definitely believe that it hasn't fully resonated with our clinicians yet, and there are still some barriers to overcome. This is true.	RM	COMMUNAL APPRAISAL	RM-CA-F
11CEC	32	With all the limitations I have already mentioned, most of which are external to the Committee’s activities; with all the missed opportunities to make the best use of a resource that is still experimental, the doors are not being fully opened, but rather kept somewhat closed.	RM	COMMUNAL APPRAISAL	RM-CA-F
02CEC	26	But not much time has passed, there needs to be a phase where you figure out how to move, because I think it's a novelty. However, some things, let's say, to make the issue less uncertain and more concrete, can be done, in my opinion, within a hospital or an organization.	RM	COMMUNAL APPRAISAL	RM-CA-C
03CEC	36	I think that integration still needs to happen to some extent, in the sense that it is newly established and probably the foundations of this integration are already in place; I think what’s missing is a fundamental document, which is time, the time factor.	RM	COMMUNAL APPRAISAL	RM-CA-C
03CEC	39	It’s the usage that determines the growth of a service, fundamentally I believe this; if it’s used little, it grows little, if it’s used a lot, over time you’ll see that we’ll lay the foundations for even greater use.	RM	COMMUNAL APPRAISAL	RM-CA-C
09CEC	43	Right now, it's not exactly an obstacle, it's just a bit of a struggle to overcome, like all new realities that enter a medicine which still, unfortunately, it’s impossible to completely deny, remains quite paternalistic.	RM	COMMUNAL APPRAISAL	RM-CA-F
09CEC	47	It’s clear that all new things, like a newly sprouted plant, need to be nurtured and cared for, otherwise, you lose either the memory or the concept of usefulness.	RM	COMMUNAL APPRAISAL	RM-CA-C
02CEC	35	And then the other great thing that comes to mind now, as I’m talking to you, is that once you start getting into ethical reasoning, and in this the CEC doesn’t tell you ‘this is what you must do,’ it helps you... Once you get used to thinking at that level, it will make other situations easier too. However, I don’t think these two things have come across yet; and that’s because, in the timeline …	RM	COMMUNAL APPRAISAL	RM-CA-F
10CEC	40	More from the external condition, as we said earlier, and then it will definitely take time to spread this experience.	RM	COMMUNAL APPRAISAL	RM-CA-C
02CEC	39	I also believe that perhaps certain training activities for the committee should be done, I mean, of course, I speak from the perspective of palliative care. If everyone knew what the committee does for hospital palliative care, it would be interesting for everyone to know.	RM	RECONFIGURATION	RM-R-C
04CEC	52	Another important issue, in my opinion, that hasn't been established yet but should be, is the issue of competencies in bioethics. Within a CEC, a specific training, done together by all the members, beyond the personal expertise that each of us brings to the committee, is essential. Probably, this is a need of mine: the possibility to share specific training or tools. This would likely make us a…	RM	RECONFIGURATION	RM-R-C
08CEC	64	To the extent that you are called to take on the role of an expert in the CEC, with your competencies, it would be very useful for others, who evidently do not have the same competencies (otherwise, it wouldn't make sense for both of you to be in the same Committee), to perhaps schedule a special seminar during the year that would be helpful to the others.	RM	RECONFIGURATION	RM-R-C
01CEC	84	It’s clear that in the planning for next year, I would definitely reintegrate some training, but especially self-training. As for the method, not much has changed, it remains as stated in the regulations.	RM	RECONFIGURATION	RM-R-C
04CEC	46	It’s definitely positive because it has reached everyone, but we must consider the limitation that we don’t meet in person, and all the other senses that are important in a relationship are missing (the closeness of others). I think it’s important in the relationship, especially when discussing these aspects.	RM	RECONFIGURATION	RM-R-G
10CEC	33	We’ve done few hearings. Certainly, one of the things we’ve realized now is that we need to do more of them. Keep in mind that the more speed is requested in the decision-making, the harder it becomes to have a procedure that includes many hearings.	RM	RECONFIGURATION	RM-R-G
13CEC	46	I really like the dynamic we are adopting, which is to discuss first and then possibly invite the requester for a second discussion. Separating the two seemed more... obviously, it’s demanding. For a committee with a certain number of requests, it’s not easy to implement, because it effectively multiplies the meetings. But this, of course, is not the main point; there’s a difference between what’…	RM	RECONFIGURATION	RM-R-G
13CEC	48	It seems to me that the CEC, from what I understand, is somewhat leading the way for the entire Region, probably positioning itself as a virtuous example.	RM	SYSTEMATIZATION	RM-CA-E
09CEC	69	However, in my opinion, the Ethics Committee must also provide training; it must absolutely provide information. Otherwise, all the points I mentioned earlier—lack of knowledge, underuse, and dysfunctional use—would not work. It needs to spread awareness about these issues and raise awareness within the population.	RM	RECONFIGURATION	RM-R-H
04CEC	42	We have received requests for support and consultation, but I don’t know if the different departments have actually read them… because the opinions have been published on the intranet, but we have never really considered to ask for feedback: How was this topic perceived? What do they think about it? Is it useful? Has it added a positive value? I would be very interested in this because it would m…	rm	RECONFIGURATION	RM-R-A
02CEC	23	How could it be done? These two years are nothing, in the sense that it took 5 or 6 years for the inpatient palliative care unit for someone to start understanding what we do, etc., you know? So, two years are really too short.	RM	COMMUNAL APPRAISAL	RM-CA-C
13CEC	43	It has certainly happened once or twice that someone didn’t fully understand what it was about, and it has also happened to me that I wasn’t completely sure and would have liked to ask for more details. There are two possible overlapping issues. One is that the person making the request might not explain very clearly what they mean… after all, explaining a case—especially if it’s complex, has a h…	rm	RECONFIGURATION	RM-R-B
13CEC	31	I think it is very important for a local context to restore the value of personal relationships.	RM	RECONFIGURATION	RM-R-G
13CEC	32	In the end, the ability to mediate experiences can help the service grow, at least in its initial phase of establishment.	RM	RECONFIGURATION	RM-R-G
14CEC	15	But it didn’t seem that way to me, I mean, sometimes it feels like there's a strong focus on the law and less on discussions that, instead, might have been more effectively addressed with the presence of the person involved. In that case, for example, the questions were quite focused, and thanks to the availability of this person, the discussion was much more useful than the ones we had before, w…	RM	INDIVIDUAL APPRAISAL	RM-IA-B
03DIR	22	So, in terms of transferability, I believe that, as with all models, the most difficult part is always adapting it to a different context. This model works here because our context is what it is—moreover, it is very favorable to this type of project. We have professionals who are used to this kind of experimentation and innovation—not necessarily innovation for research, but innovation aimed at i…	RM	COMMUNAL APPRAISAL	RM-CA-E
03DIR	25	Exactly, so certainly the difficulties I see with transferability are those common to all projects on models—meaning you need to adapt them to the specific context. However, the positive aspect is that if I think about regional transferability, it's true that the regional contexts are fairly similar, so I don't see them as being that different. However, transferability in places like Alto Adige o…	RM	SYSTEMATIZATION	RM-CA-E
08CEC	33	So far, in my opinion, the CEC has reached the point it has thanks to the personal relationships of the people who make it up, the people who support it, those who wanted it, and the people who know those who wanted it and those who participate and work in it. Therefore, I believe that the level of integration, for now, is relatively low and limited to this type of interaction.	RM	COMMUNAL APPRAISAL	RM-CA-F
01DIR	10	And from the feedback I have... I remember that this Committee has been functioning for about two years, almost two and a half years, and the feedback we have is of a strong interaction, both among the members of the Committee and with those who request a consultation.	RM	COMMUNAL APPRAISAL	RM-CA-F
10CEC	31	It seems to me that they have been well integrated, especially the figure of the bioethicist, and the operational unit seems to have integrated quite well.	RM	COMMUNAL APPRAISAL	RM-CA-F
	35	The timing of the response varies and can change, but I repeat, it’s inherent to the nature of being a committee, which prevents and doesn’t allow for immediate feedback or quick responses. It’s simply part of the nature of it, so I don’t think it should even be interpreted as a criticality.	RM	SYSTEMATIZATION	RM-S-C
05CEC	39	I am satisfied with the existence of this service, one because it is, let’s use a term, a flagship of the AUSL of Reggio, since services like this don’t exist in other companies, so it is a flagship. The regional aspect that (redacted) mentioned; this is a recognition that is not something trivial. Therefore, it is also seen by the management as a flagship, I’ve used this term, which I repeat, is…	RM	SYSTEMATIZATION	RM-CA-E
07CEC	8	Ours is the only one I've participated in, also because, as I understand it, there are very few others in Italy with these characteristics. The experience is a positive one because it allows me to reflect on ethical aspects that aren't exactly the same as those addressed by the Committee for experimentation and research, but they are much closer to the needs and issues of individual patients, as …	RM	INDIVIDUAL APPRAISAL	RM-IA-B
07CEC	9	Positive experience, absolutley positive.	RM	COMMUNAL APPRAISAL	RM-CA-D
07CEC	22	A company that makes such a committee available to its professionals and also to its citizens is definitely an enlightened company.	RM	COMMUNAL APPRAISAL	RM-CA-B
07CEC	24	It is certainly a enlightened choice on the part of an organization that, in organizing healthcare services at the territorial level, does not only focus on strictly organizational and clinical aspects, but also on everything that can help make the system run better. Therefore, an Ethics Committee can be of great help and support, as I mentioned earlier, both to individual professionals and to ci…	RM	COMMUNAL APPRAISAL	RM-IA-C
07CEC	29	The problem, in my opinion, is that the decisions of a Clinical Ethics Committee or the judgments that can be expressed are heavily influenced by the opinions of the individual members and the composition of the Committee itself. It is not certain that an Ethics Committee in one area, on the same issue, will respond in the same way as another Committee. It is the issue of variability, in healthca…	RM	COMMUNAL APPRAISAL	RM-CA-E
07CEC	36	No, no limits.	RM	RECONFIGURATION	RM-CA-E
07CEC	38	Then, for the rest, it’s also true that perhaps a certain non-standardization and flexibility in judgments can be inherent in a Clinical Ethics Committee. The important thing is that it doesn't turn into something that might lead to... It might leadvery different interpretations; for instance, for a similar situation, there could be very different opinions within the Committee and in the comparis…	RM	COMMUNAL APPRAISAL	RM-CA-E
07CEC	39	The comparison with other Clinical Ethics Committees through… Exchanging ideas is always enriching.	RM	INDIVIDUAL APPRAISAL	RM-IA-A
07CEC	40	Through discussion, one can reason about points that may be more or less shareable by everyone, the more controversial points, and perhaps, being more controversial, those that could deserve further exploration, even with working groups. Additionally, using all this work to raise awareness with those at the regulatory level could help clarify certain situations, even through parliamentary hearing…	RM	INDIVIDUAL APPRAISAL	RM-IA-C
07CEC	44	The opinion is very favorable, very positive, I wouldn't know what else to recommend.	RM	COMMUNAL APPRAISAL	RM-CA-D
07CEC	49	I realize that it is complicated, and anyway, it's already a great achievement to have a Clinical Ethics Committee that works well in practice, which is a support point for clinicians, citizens, and patients who have specific requirements.	RM	COMMUNAL APPRAISAL	RM-CA-B
09CEC	11	In reality, given how it was structured, I don't know what this research will bring, but from my own experience, I have truly witnessed the growth of a creation.	RM	COMMUNAL APPRAISAL	RM-CA-C
09CEC	18	What we have observed, especially in the last case that was presented, but also in others, is that we arrived too late. That is, we got involved when things had already unfolded, and while I wouldn’t say we were there just to heal the wounds, in a way, we were—to some extent—helping to soothe the wounds of very difficult processes. Instead, the CEC should probably be thought of as a toolbox that …	RM	SYSTEMATIZATION	RM-S-D
09CEC	20	In some of the cases presented, we came close to this situation; in the first pediatric case, for instance, where I actually knew the deceased well, while we were requesting a second round of opinions, things had already unfolded. So, in fact, that’s exactly what happened.	RM	SYSTEMATIZATION	RM-S-C
09CEC	28	We haven't handled a large number of cases, but from what I've learned from (redacted) and other experts, we are fairly in line with what happens in CECs that have been active for a long time in other places.	RM	COMMUNAL APPRAISAL	RM-CA-D
09CEC	61	I can't say whether it's excellent or exceptional, but it's certainly good. As I mentioned before, it can and should be improved in terms of timeliness, but that also depends on when the case is reported.	RM	COMMUNAL APPRAISAL	RM-CA-C
09CEC	62	In short, with the existing resources—not just gathered randomly, but rather built upon what was available—we managed to create something from scratch, without any prior tradition or history to rely on. It was a blank slate to fill, and I believe a good job has been done. Of course, it's clear that we've handled only a few cases so far.	RM	communal APPRAISAL	RM-CA-D
09CEC	66	Ethics Committees— and I must say that I had the privilege of working on this aspect with (redacted)—are inevitably, and through no fault of anyone, closely tied to a single spiritual tradition, namely the Catholic one. However, many of our patients and the ethical questions we receive do not come from families, patients, or caregivers within that tradition. This is an area where much work is nee…	RM	RECONFIGURATION	RM-R-O
09CEC	67	We have essentially carried out two types of activities: we have produced consensus documents, mainly related to the pandemic. I feel that both have been useful because, in that situation, there was a large number of people facing similar issues, and it was very important to analyze a common theme.	RM	SYSTEMATIZATION	RM-S-B
09CEC	68	The analysis of the more complex clinical cases, where the same pathology with the same clinical aspects presents differently in one patient or family compared to another, is perhaps the most valuable aspect of the Clinical Ethics Committee.	RM	SYSTEMATIZATION	RM-S-B
10CEC	34	From an external point of view, this year there is ongoing training activity, which has been very interesting. There are many professionals involved, which means it had an impact.	RM	SYSTEMATIZATION	RM-S-B
10CEC	41	I think it will help us in the future to write better documents.	RM	RECONFIGURATION	RM-R-P
10CEC	45	Sometimes there could be problems, but I’m speaking more in terms of the future, if we were to say things that affect the organization. I’ll give you an example: the issue of allowing family members into the wards, even during the Covid era or post-Covid, like the one we’re currently experiencing, I think is a very important topic. And today’s newspaper talks about this in Bologna, where the regi…	RM	INDIVIDUAL APPRAISAL	RM-IA-C
10CEC	46	Maybe we’ll need to find, I don’t know, different tools to make our opinion on these issues more widely known.	RM	RECONFIGURATION	RM-R-H
10CEC	47	A greater presence and with an external recognition would help, in my opinion. And I think you end up being much more under observation when providing answers, etc., when it’s institutional, but at the same time, it’s important.	RM	RECONFIGURATION	RM-R-A
10CEC	49	I believe that a job like yours could help us by making the experience of the CEC more well-known, publishing, etc. It’s also necessary to do that kind of work; it’s important.	RM	RECONFIGURATION	RM-R-N
11CEC	31	Very good, very good for what my experience is.	RM	COMMUNAL APPRAISAL	RM-CA-D
13CEC	1	My experience is definitely very positive.	RM	COMMUNAL APPRAISAL	RM-CA-D
13CEC	2	I had no previous experience within Ethics Committees. For sure, the fact that it's all new really contributes a lot to my enthusiasm. I've tried to participate as much as possible.	RM	COMMUNAL APPRAISAL	RM-CA-D
13CEC	3	Ma al di là appunto di questo fatto qui vedo che, riunione dopo riunione, personalmente imparo moltissime cose, non solo proprio a livello di contenuti o di tematiche di cui nella maggior parte dei casi non mi ero mai occupato,imparo, credo che sto imparando questo modo di relazionarsi,	RM	INDIVIDUAL APPRAISAL	RM-IA-A
13CEC	5	sono molto contento in generale, ecco sì non ho oltre a questa soddisfazione non ho molto altro da aggiungere ecco.	RM	COMMUNAL APPRAISAL	RM-CA-D
13CEC	6	So, I think that the role of the Clinical Ethics Committee has grown; in the beginning, we were in an experimental phase, but at least from the outside, it seems that more and more people have realized the usefulness of this tool, so it has been a big success, even from a bioethical perspective. The life of the CEC in this first year -right, a little over a year? -demonstrates that ethics, which …	RM	COMMUNAL APPRAISAL	RM-CA-C
13CEC	17	Our experience can really become useful for someone.	RM	SYSTEMATIZATION	RM-CA-E
13CEC	21	This is, I can say that it is like this., in a small way, I've realized a dream, thanks to the Ethics Committee, because I truly feel that I've managed to touch upon a gray area that before seemed completely inaccessible to me.	RM	INDIVIDUAL APPRAISAL	RM-IA-A
13CEC	25	For me, it’s very important, very important because I can give back everything I am learning. This is something I am doing this year, with a bioethics course, where I try to convey to the students by giving examples of conflicts, issues, and ethical-legal dilemmas. So I can bring this experience and transform it into something educational, into something that can be a lesson for my students, who …	RM	INDIVIDUAL APPRAISAL	RM-IA-C
13CEC	36	I think that maybe some opportunities to meet in person would still be important.	RM	RECONFIGURATION	RM-R-G
13CEC	39	I'm not sure about the limits, organizationally speaking; as a member, it’s unlikely that I could identify them.	RM	RECONFIGURATION	RM-CA-E
13CEC	40	What I have perceived is that, as requests increase, and at times even seem to increase in complexity, I believe the key is to work better on the requests themselves. The requests should be more thought out, not filtered, but more developed. They should come in a more structured form, in my opinion, because this makes it easier for us to... A structured format could help, where the request is alr…	RM	RECONFIGURATION	RM-R-B
13CEC	41	What I've noticed, at least for me, is that I've had to search for the information. If there were a form where you could say who is making the request, what the subject is, what the issue is, what the context is, something a bit more structured, I think that would be a step forward, especially when we eventually want to move out of the experimental phase.	RM	RECONFIGURATION	RM-R-B
13CEC	44	So adopting a slightly more rigid structure could allow us to have a clearer picture at times, but sometimes it's not necessary because some cases are very simple.	RM	RECONFIGURATION	RM-R-B
13CEC	49	On one hand, there could be requests that aren't strictly related to the Reggio Emilia area, and on the other hand, which I believe has already happened, even if not within the region but outside of it, the CEC is positioning itself as a model. This is already a huge achievement in my opinion.	RM	SYSTEMATIZATION	RM-CA-E
13CEC	50	I evaluate it very positively, my assessment is absolutely positive and very positive.	RM	COMMUNAL APPRAISAL	RM-CA-D
13CEC	51	Strengthening the transition from the request to the formulation of the case, in order to make the task of those who will work on it simpler.	RM	RECONFIGURATION	RM-R-B
13CEC	52	This activity, especially considering the work you’re doing, could easily become not only reportable but also transformable into another research outcome. If you have done everything in a more structured manner, then turning it into a report or something similar—such as conducting research on the requests themselves—becomes possible. If you keep things like this, I feel like something might be lo…	RM	RECONFIGURATION	RM-R-N
13CEC	53	If we have to deal with those cases, there needs to be a very significant change.	RM	RECONFIGURATION	RM-R-Q
03CEC	14	For example, I liked the discussions, but I'll give the example of the last one, Dr. (redacted); by the way, he's a colleague I’ve had the chance to work with, and he seems like a very practical and well-grounded person, who, in the end, was asking for guidance on how he should act. From this perspective, it seems practical. The discussion, in my opinion, on the clinical case is the most importan…	RM	SYSTEMATIZATION	RM-S-B
03CEC	18	In my clinical practice, it's more of a way of seeing things; individual clinical cases, in my opinion, are not very likely to be ones we’ll deal with, since intensive care is a machine that moves at the speed of a Ferrari. I need to reach conclusions within a day, maybe two days could already be too late. So, from this point of view, I’m not sure how useful it can be in clinical practice.	RM	SYSTEMATIZATION	RM-S-C
03CEC	21	As I was saying about my work, I think more than the utility in a specific clinical case, let me give you an example. The last case, Dr. (redacted)'s, I think the response to Dr. (redacted) came within—I'm going from memory, correct me if I'm wrong, —about a month to a month and a half? Yes, right, several weeks, okay. From this point of view, in my reality, "several weeks" doesn't exist, because…	RM	SYSTEMATIZATION	RM-S-C
03CEC	22	An example: sometimes we treat, in our pediatric ICU, about thirty pediatric admissions, and these are essentially problematic children, where sometimes, perhaps, we've pushed a little beyond what is medically reasonable. So, sometimes you find yourself clashing with the perspectives of colleagues, but especially with the family, which has its own approach, and you basically ask yourself how ethi…	RM	SYSTEMATIZATION	RM-S-C
03CEC	24	So, within the clinical aspect, I don't think it's normally necessary, but in some selected cases, especially these pediatric cases, where life is pushed, I would say, beyond the extreme, I think sometimes it can be useful to pause for a moment and make some ethical considerations.	RM	SYSTEMATIZATION	RM-S-C
03CEC	30	No, because in the end, these are two realities that move with two different dynamics, and it's not always possible to align the dynamics of one with the dynamics of the other. This doesn't mean that one or the other should change. Some issues, in my opinion, need to be addressed over time; there's no need to rush because, in my view, haste is a bad advisor. So, I don't see any elements for impro…	RM	SYSTEMATIZATION	RM-S-C
03CEC	41	If I really had to give advice I would throw in another clinician.	RM	RECONFIGURATION	RM-R-L
08CEC	9	I can simply give my opinion from within the CEC; in my opinion within the CEC yes, and this is a very good achievement that has been accomplished and let's say also by serendipity.	RM	COMMUNAL APPRAISAL	RM-CA-D
08CEC	41	Yes, there are so many potentials; there are many. It all depends on this uncertain future, particularly regarding medically assisted death. This is the big issue, there's no point in hiding it. Depending on how the CEC will be integrated into decision-making processes, everything we discussed earlier could change dramatically. If it were to become an indispensable point of reference for the stru…	RM	RECONFIGURATION	RM-R-Q
08CEC	50	Perhaps, I would like to see, as a future outcome, we have some publications planned. For example, I would like to participate; this is something from my perspective, let me explain better: that is, considering that my participation in the CEC is necessarily non-remunerative, if we could academically leverage our work, making it visible, I believe that would be a very nice thing. We are partly tr…	RM	RECONFIGURATION	RM-R-N
08CEC	52	A very difficult question, given what I said earlier; I would always distinguish between the two scenarios: if we remain in the same legislative framework, simply by making the CEC mechanism within the structure more effective, meaning creating more opportunities for contact with healthcare professionals. Because the CEC is very valuable, but it's only useful to the extent that it receives reques…	RM	SYSTEMATIZATION	RM-S-B
08CEC	53	Then I believe it could be useful for its characteristics; in the past, we’ve talked about it, but we never finalized it — I believe — to create, but this is always a very academic view, study groups, together with units on specific open issues. We talked about, for example, the resuscitation of premature fetuses, newborns, which is a very interesting issue. It could be worthwhile to build relati…	RM	RECONFIGURATION	RM-R-P
08CEC	56	Yes, I believe, yes, exactly, I believe... on the issue of policies, I have a very ambivalent view, meaning I’m not very sure it’s useful, frankly. I think it’s useful in some cases, in specific cases, but the production of documents like this – I think we’ve left two pending, for example – requires an incredible amount of time, to be... They are rarely read and followed, rarely.	RM	SYSTEMATIZATION	RM-S-B
08CEC	58	In my opinion, to be honest, the choice made in the last few months, whether willingly or unwillingly, or due to external factors, or deliberately, to move away from the focus that was more prominent initially, such as the creation of guideline documents and common directives, and instead put more effort into training or handling specific cases, I believe has been the winning move.	RM	SYSTEMATIZATION	RM-S-B
08CEC	59	The first one is usually... it's full of Commissions, bodies, and scientific societies, which release an incredible amount of inconsistent documents; these documents have problems on all fronts. So unless we are asked explicitly for a policy or a statement, a declaration on a very well-defined issue, on which we know we can give such a perspective, I’m skeptical that it’s truly a useful task in m…	RM	SYSTEMATIZATION	RM-S-B
14CEC	6	This Committee, to me personally, beyond the various outcomes, etc., has made me really eager to delve into these topics, and more than delving into them, to really stop and reflect.	RM	INDIVIDUAL APPRAISAL	RM-IA-A
14CEC	28	The experience, I tell you, based on the question, is one of great inadequacy, definitely a need for training, and certainly quite a tiring experience. I wish I had the time, every time we have meetings, to read all the things that come in somehow, as there are many contributions that people send.	RM	INDIVIDUAL APPRAISAL	RM-IA-B
14CEC	29	However, it is certainly a very… and still a positive experience; that is, despite the fact that the images I am using to describe it are not particularly positive, it is still, for me, a positive experience at this moment.	RM	COMMUNAL APPRAISAL	RM-CA-D
14CEC	31	I mean, as someone who works by leading work groups, networking, facilitating, etc., sometimes I think that the role of the citizen, or those who feel a bit more... less integrated perhaps into that world, should be a little more facilitated	RM	RECONFIGURATION	RM-R-C
14CEC	33	is also a very strong personal experience; a personal journey that, in short, is worth exploring.	RM	INDIVIDUAL APPRAISAL	RM-IA-B
14CEC	34	However, it is still an experience that, despite everything, is positive for me. It could certainly be a bit facilitated, both through training and facilitating... I don't know, not the way exactly... but the balance of the group, let's say, I'm not sure how to put it. Or maybe the composition, perhaps even the composition, though if you ask me who should be part of it, I wouldn't know...	RM	RECONFIGURATION	RM-R-C
14CEC	36	But it's not just a matter of leadership; I think it's also a matter of my personality, definitely, and perhaps also a bit about the composition, which maybe... if there were two citizens, I don't know, citizens or roles that aren't strictly related to the medical field, to that specific area; because there's a lot of debate on things that...	RM	RECONFIGURATION	RM-R-L
14CEC	65	It happened to me to talk about it with people I know, but friends, not that... I mean, aside from the staff here, because they know I go there. I happened to mention it, and they asked, "What is it and what do they do?" And they said, "Really? Wow, this thing exists? Who’s part of it, what do they do?" By the way, I think I'm someone who knows a lot of people, but it's a reality that isn't widel…	RM	COMMUNAL APPRAISAL	RM-CA-F
14CEC	71	The limitations are all those, in my opinion, of an experimental service, that is, perhaps the first limitation is that it is not very well known; however, even there, in my opinion, there is a broader discussion to be had, that is, it may be not very well known but it is an experimental service.	RM	COMMUNAL APPRAISAL	RM-CA-F
14CEC	73	For the rest, of the other limitations, apart from those I have underlined as points I consider a bit critical, as I told you, the presence of the let's say non-clinical and non-jurist people could be increased, that is, it could... but then…	RM	RECONFIGURATION	RM-R-L
01DIR	13	So, how should I say, these characteristics have, in my opinion, precisely determined its smooth functioning but also the grafting of a cultural awareness, I mean a cultural change in the professionals and also in the citizens who nonetheless participate, but very much in the professionals.	RM	SYSTEMATIZATION	RM-S-B
01DIR	14	The model, in my opinion, is a functioning model, and as such, the idea of exporting the model has started to be considered.	RM	SYSTEMATIZATION	RM-CA-E
01DIR	35	I think so. And it could be useful to measure it, so to speak, not just based on episodes, but I think there could be indicators. One of the ones I mentioned could be an indicator. It could be useful to equip the work with a system of indicators, let's call them medium- to long-term satisfaction indicators, feedback regarding the outcomes of the consultancy activities that have been done. That co…	RM	RECONFIGURATION	RM-R-A
01DIR	41	Perhaps the issue of the relationship with citizens could be an area where something more needs to be done—not because it hasn't been considered, as we do have a citizen representative within the CEC, but I think it’s an area where something more should be done. This could involve citizen empowerment or education activities. I’m thinking of some aspects of the National Recovery and Resilience Pla…	RM	RECONFIGURATION	RM - R-M
01DIR	42	And I also think, for example, that something else could be done regarding the theme of home care, meaning the other area is the D.M. 77, which sees a very strong shift of focus towards the territory, towards what the offer will have to be in the hospital/territory relationship. Here, I see areas that could be explored, yes, I have to say the truth, explored.	RM	RECONFIGURATION	RM-RM-M
02DIR	27	Obstacles, I must say, I did not see any.	RM	RECONFIGURATION	RM-CA-E
02DIR	36	No, I would say no, the things that... I haven't prepared for this interview, so it's really very natural what's coming from the experience. I mean, it's clear that in closing, I can only renew the satisfaction we have for being able, thanks to the professionals, to develop this function.	RM	COMMUNAL APPRAISAL	RM-CA-D
03DIR	4	In 2021, exactly, in 2021, and the perception I have from the outside, not being either a member of the CEC or a professional who has requested support for assistance, is that within our company, the committee has worked very well. I mean, unlike other support or consulting bodies that are structured for companies because they are required by law, where sometimes professionals complain because th…	RM	COMMUNAL APPRAISAL	RM-CA-D
03DIR	11	Thinking about offering this service on a large scale means having, I imagine, more professionals; I don't think a small committee could serve an entire region or more.	RM	RECONFIGURATION	RM-R-L
03DIR	13	So, surely the impression I had is that the project worked very well, it laid the foundations to say that it should be maintained as a service, so it should become institutionalized, but it must be sustainable.	RM	COMMUNAL APPRAISAL	RM-CA-D
03DIR	28	Regarding the fact that... I mean, that the value of the project is... well, that it's a result, then of course you’ll figure it out, with quantitative and qualitative data; I’m already saying that... I’m already saying for me it’s a good result, but obviously with a focus on both recontextualization and sustainability, this is certainly important.	RM	COMMUNAL APPRAISAL	RM-CA-D
03DIR	63	Well, certainly the feedback of satisfaction from those who have used it. The fact that I see operators more relaxed, more at ease with the choices and things made after the consultation, in my opinion, already means it's a result. It might not be the result on the patient, but I see a result on the operator, because of course, I'm not interfacing with each individual patient, but with the operat…	RM	INDIVIDUAL APPRAISAL	RM-IA-E
03DIR	66	The other aspect is that the requests have come in. Now you're analyzing the quantity, but as far as I know, you haven’t met to say that no requests have arrived, and I know, let’s talk about our own things because we don’t have... So, there have been requests, which means the demand was there, when requests were made, responses were given, and I obviously haven’t gone to evaluate everything rega…	RM	SYSTEMATIZATION	RM-S-B
03DIR	67	Fuori è già arrivata anche, ecco un’altra cosa, il fatto che fuori si sappia che questo c’è, che funziona e che stimoli la voglia di esportarlo o comunque di allargarlo, per me è un altro risultato, perché vuol dire che funziona. Cioè quando metti in piedi una cosa che non funziona, non ti arrivano le richieste, hai qualche feedback, o non ce l’hai proprio oppure ce l’hai negativo e da fuori non …	RM	SYSTEMATIZATION	RM-CA-E
01RCE_CV	39	sennò potrei riassumere un po’ quello che ti ho già detto, nel senso che comunque è stato piacevole avere… comunque sentirsi un po’ più le spalle tra virgolette coperte, sia dal punto di vista non voglio dire emotivo ma umano proprio ecco, di sapere delle scelte che tu affronti, comunque difficili, perché insomma comunque sono casi sempre molto difficili ecco, dal punto di vista umano nella gesti…	RM	INDIVIDUAL APPRAISAL	RM-IA-E
07CEC_	7	penso che sia importante a livello dell’azienda sanitaria e a livello appunto degli obiettivi che il Comitato ha penso che sia veramente molto stimolante e arricchente e che può far crescere me sicuramente, ma anche penso un po’ tutti quanti i membri del Comitato.	RM	INDIVIDUAL APPRAISAL	RM-IA-A	X
02RCE_PF	10	comunque una risposta in più	RM	INDIVIDUAL APPRAISAL	RM-IA-E
06RCE_ZV	46	ha facilitato molto il confronto in equipe. Probabilmente ci sono delle decisioni sulle quali una competenza esterna e autorevole può essere decisiva rispetto ad una discussione multidisciplinare che può avere dei dubbi che rischiano o di far impantanare il progetto o che si rischi a di rinunciare, perché alle volte si ha questo atteggiamento di desistere pur di non fare degli errori con la paura…	RM	SYSTEMATIZATION	RM-S-E
03CEC_PS	40	Mi ricordo all’interno dell’azienda ci sono stati dei servizi che prima non esistevano e pianino pianino hanno cominciato a crescere; il crescere è arrivato dal fatto che utilizza una volta, utilizza due volte, poi alla fine c’è una sorta di passaparola, che non è senz’altro la pubblicità sul sito aziendale, perché dopo un po’ le cose non le guardi più. E questo secondo me sarà la vera sfida del …	RM	COMMUNAL APPRAISAL	RM-CA-C	x
09CEC_	66	i Comitati Etici, anche devo dire qua che ho avuto il privilegio di fare un pezzo di lavoro con Ludovica, quelli già esistenti sono inevitabilmente - non è colpa di nessuno - legati a doppia mandata con un’unica spiritualità, che è quella appunto cattolica, mentre invece moltissimi dei nostri pazienti e dei quesiti che riceveremo non vengono da famiglie, pazienti o caregiver di quel settore.Quind…	RM	RECONFIGURATION	RM-R-O
10CEC_	46	magari forse bisognerà trovare, non so, strumenti diversi per far conoscere anche la nostra opinione in merito a queste questioni.	RM	RECONFIGURATION	RM-R-H
10CEC_	49	Credo che un lavoro come il suo potrebbe aiutarci proprio a far conoscere di più quella che è l’esperienza del CEC, pubblicare, eccetera, che bisogna anche fare quel lavoro lì, è importante.	RM	RECONFIGURATION	RM-R-N
11CEC_1	1	Un’esperienza recente, relativamente breve, interessante per me che ho invece una lunghissima esperienza di Comitati etici per la sperimentazione dei medicinali	RM	COMMUNAL APPRAISAL	RM-CA-D
11CEC_14	12	mi sembra che le cose stiano da questo punto di vista andando bene, si stanno svolgendo bene,	RM	COMMUNAL APPRAISAL	RM-CA-D	X
13CEC	6	Allora io penso che ecco il ruolo del Comitato per l’Etica sia cresciuto; all’inizio appunto siamo in modalità sperimentale, però almeno dall’esterno mi sembra di vedere che tutti o sempre più persone si siano rese conto dell’utilità di questo strumento, quindi è stata una grossa rivincita, anche proprio da un punto… da una prospettiva di bioetica,la vita del CEC in questo primo anno, giusto, ann…	RM	COMMUNAL APPRAISAL	RM-CA-C	x
13CEC	52	me questa attività, soprattutto pensando al lavoro che stai facendo tu, potrebbe diventare facilmente a parte rendicontabile, ma anche proprio trasformabile in un altro risultato di ricerca;se tu hai fatto tutto tramite in una maniera più strutturata, dopo trasformarlo in un report, in un qualcosa, per esempio fare ricerca sulle richieste stesse diventa possibile. tenendole un po’ così si perde u…	RM	RECONFIGURATION	RM-R-N
13CEC	53	, se passiamo a doverci occupare di quelle case lì c’è bisogno di un cambio molto significativo.	RM	RECONFIGURATION	RM-R-Q
03CEC_PS	41	Se dovessi proprio dare un consiglio butterei dentro un altro clinico.	RM	RECONFIGURATION	RM-R-L
08CEC_MA	41	Sì, tantissime di potenzialità, ce ne sono tantissime; dipende appunto da questo futuro incerto, in particolare sulla morte medicalmente assistita. È questo il grande tema, inutile nasconderselo, a seconda di come riusciremo, come il CEC sarà integrato nei processi decisionali, tutto quello che abbiamo detto prima potrebbe cambiare drammaticamente. Cioè, qualora diventasse un punto di riferimento…	RM	RECONFIGURATION	RM-R-Q
08CEC_MA	50	Forse, ecco mi piacerebbe vedere, così, per risultato futuro, abbiamo in progetto alcune pubblicazioni, per esempio mi piacerebbe partecipare; questa è una cosa dal mio punto di vista, mi spiego meglio: cioè, posto il fatto che è un’esigenza per me di formazione non retributiva, quella della partecipazione al CEC, se riuscissimo a sfruttare in maniera accademica il nostro lavoro, rendendolo visib…	RM	RECONFIGURATION	RM-R-N
14CEC_FS	36	Però non è solo una questione di conduzione, penso che sia una questione caratteriale mia, sicuramente, e forse anche un po’ di composizione, che magari… se di cittadini ce ne fossero due, non lo so, cittadini insomma o ruoli che non siano strettamente legati alla classe medica, a quell’ambito lì; perché c’è molto confronto su cose che…	RM	RECONFIGURATION	RM-R-L
14CEC_FS	73	Per il resto io degli altri limiti, a parte quelli che ho sottolineato come punti secondo me un po’ critici, come ti dicevo, potrebbe essere aumentata la presenza delle persone diciamo non cliniche e non giuriste ecco, potrebbe… ma poi	RM	RECONFIGURATION	RM-R-L
01DIR	13	Quindi, come dire, queste caratteristiche ne hanno a mio avviso determinato proprio il buon funzionamento ma anche l’innesto di una consapevolezza culturale, cioè di una modifica culturale nei professionisti e anche nei cittadini che comunque partecipano, ma molto nei professionisti.	RM	COMMUNAL APPRAISAL	RM-CA-D
03DIR	11	Pensare di poter offrire questo servizio su larga scala significa avere immagino più professionisti; non penso che un Comitato ridotto possa servire, non so, un’intera Regione o di più.	RM	RECONFIGURATION	RM-R-L
01RCE_CV	27	Ma probabilmente perché era una domanda, non so, un po’… forse nuova, forse… non lo so.Cioè, io penso che forse probabilmente era sbagliato il luogo, nel senso che credo che questo non debba essere una decisione di un singolo medico, però immagino che una discussione etica, rispetto anche alla gestione della spesa sanitaria, da qualche parte debba venire; poi che non sia nel reparto pediatria, ma…	RM	RECONFIGURATION	RM-R-O
03DIR	70	questo è e non a caso prima ti ho detto questo è un progetto secondo me strategico; non per dire te lo dico a te perché ci sei dentro, ce ne sono pochi così strategici, secondo me. E prendimi la parola progetto non solo come progetto di ricerca, progetto innovativo.Esatto. No, mi sento di dire quello, cioè che proprio è un bel progetto, infatti sono contenta di averlo visto nascere, crescere e ad…	CO	INTERNALIZATION
01CEC_LDP	55	Secondo me un valore immenso, se lo capissero. Ma non è colpa loro. Si possono individuare mille difetti ai professionisti sanitari ma non che non siano ricettivi. Lo sono per natura e per professione. Per la natura della loro professione. È che bisogna trovare le modalità per parlarci. È il CEC che si deve adattare ai professionisti, a mio giudizio, e non viceversa. Quindi se non arriva abbastan…	RM	COMMUNAL APPRAISAL	RM-CA-F	X
01CEC_LDP	25	. Diventa uno svantaggio se magari non vogliono che resti qualcosa di scritto, per tanti motivi. E allora dicono va be meglio che chiamiamo il bioeticista che ci aiuta, ci da un supporto e andiamo avanti così piuttosto che rivolgerci ad un CEC.	RM	SYSTEMATIZATION	RM-S-F
08RCE_SB_	22	Punti di forza, un po’ lo ho detto anche prima, il fatto di avere tutte quelle persone che rappresentavano tante specialità mi ha molto confortato, nel senso che io ho avuto il parere clinico, il parere del bioeticista, del medico legale, c’erano tante interfacce che non è così facile avere tutte in una volta, quindi questo per me è stato un forte punto di forza, nel senso che avere un parere uni…	CO	INTERNALIZATION	CO-I-E
05CEC_	36	è ovvio che un collega che ti chiede un parere vuole una risposta in tempi brevi. Già le facciamo anche con Ludovica, quando ci chiedono i pareri spesso di tipo neonatologico o pediatrico, diamo una risposta nell’arco di poco, giorni, qualche giorno. Di solito ci mandano delle relazioni che sono da mettere a posto e diamo una risposta quasi subito, ma non è un tema da Comitato per l’Etica della C…	CO	DIFFERENTIATION
11CEC_33	25	Per esempio, faccio un esempio banale, di due situazioni in cui sono dentro in entrambe, io sono nel Comitato etico di Area Vasta Nord Est e non è stato integrato per niente, proprio non è vissuto neanche né come un’opportunità, né come una risorsa, né come uno strumento, addirittura è vissuto, alcuni membri di quel Comitato quasi come un’entità priva di base giuridica. Questo è stato detto, è un…	CO	COMMUNAL SPECIFICATION
14CEC_FS	37	Cioè persone che non siano medici o giuristi, ecco; perché attualmente lì ci sono medici o giuristi e quindi chiaramente… magari uno in più potrebbe servire, perché proprio c’è uno che ci (? 18:55) c’è il resto del mondo e così. Quindi per il cittadino è abbastanza, penso che sia un po’ complessa questa cosa.	CP	LEGITIMATION	CP-L-A
09CEC_25	22	Però dall’altra parte c’è una marea di persone che non sapevano che esiste, che non sanno che esiste quest’opportunità e sono operatori a mio avviso molto esposti a questo, che rischiano di affrontare da soli delle decisioni piuttosto laceranti.	CA	interactiona workability	CA-iw-F

## Sheet: INDICE
SUBTHEMES -COHERENCE	COD	MEANING		SUBTHEMES - COGNITIVE PARTICIPATION	COD	MEANING		SUBTHEMES -COLLECTIVE ACTION	COD	MEANING		SUBTHEMES - REFLEXIVE MONITORING	COD	MEANING
DIFFERENTIATION	CO -D- A	Perceiving an element of novelty compared to existing practices in case discussion (routine practice vs. having ethical support) – CEC as a service that fills a gap.		INITIATION	CP - I - A	Key role of LDP (bioethicist and UDB manager) both in the establishment and activation of the service. LDP as a facilitating element.		INTERACTIONAL WORKABILITY	CA-IW-A	Accessibility to the service: perceiving the procedures for accessing/requesting the CEC as a "normal" activity—simple, not complicated, and not disruptive to one's work.		SYSTEMATIZATION	RM-S-B	Perceiving a different usefulness of CEC activities:
	CO -D- B	Perceiving the uniqueness of the CEC in the local area.			CP-I-B	Specifically, LDP, the interest of the IRCC management, and the Region as key elements for activating the service on multiple levels – LDP at a personal level, management and regional levels at an organizational level/// Describing the CEC as a research experience – a regional-level objective.			CA-IW-C	Description/report of the activities promoted and carried out by and within the CEC.			RM-S-C	Timing of the response.
	CO-D-C	CEC as something "new" (INNOVATIVE) compared to existing structures.			CP-I-C	Enhancing a bottom-up approach to research and sensitivity to the context.			CA-IW-E	Describing the experience as an intersection between the "theory of principles" and the concreteness of cases, reflecting the CEC's working approach.			RM-S-D	Perception of the (non) usefulness of the consultation: perception of the impact on the case being consulted.
	CO-D-D	The specificity of the service // a complex entity.		ENROLMENT	CP-E-A	Choosing competent figures and leadership to ensure a proper implementation of the service.			CA-IW-F	Perceived lack of CEC activation due to insufficient training, lack of ethical awareness/attitude, or time constraints among clinicians.			RM-S-E	Perception of the usefulness of multidisciplinary discussions and the value of an authoritative external perspective.
	CO-D-E	The difference compared to other types of ethical services/consultation.			CP-E -B	Motivations of CEC members to participate: -Personal growth and training opportunities -Helping colleagues - Curiosity about "frontier" services such as CECs and ethical support services - Personal and professional interest - Engaging with professionals from different backgrounds - Deepening understanding of decision-making processes in individual cases - The quality and expertise of other member…			CA-IW-G	The pandemic period as a barrier to accessing the CEC, representing a missed opportunity due to the "digitalization of the experience" and COVID-related restrictions.			RM-S-F	Usefulness of the CEC's consultation opinion and sharing it with the team.
COMMUNAL SPECIFICATION	CO-CS -A	Understanding the role of the CEC as a support for clinicians (RESPONDING AND HELPING).			CP - E-C	Motivations of professionals to activate the CEC: - Disagreements between different teams - Seeking support from those with more tools and expertise - Feeling alone in making difficult decisions - The need for additional opinions or responses -Protecting patients from non-experimental projects - Shared doubts among professionals regarding situations causing distress and discomfort (How do these f…			ca-iw-h	Difference from daily practice/routine procedures.		COMMUNAL APPRAISAL	RM-CA-e	Transferability of the experience as a positive result and recognition of the experience.
	CO-CS -B	Identifying the different objectives of the CEC.			CP - E-D	Ethical aspects of the requests: Futility of drug treatment in a pediatric case - Appropriate and proportionate use of resources (distributive justice) - Understanding "the right path" – what is good or bad – for the patient Implementing actions/behaviors that protect patients (How do these factors influence the implementation of the service?)							RM-CA-B	The service as an 'added value'.
	CO-CS-C	Objectives of the CEC, Physician Assisted Suicide, and regulatory perspectives – potential objectives // the fact that objectives derive from regulatory choices.			CP-E-G	Commitment of members, required time, and lack of financial recognition of the activity (sustainability).		RELATIONAL INTEGRATION	CA-ri-a	The CEC as an institution close to professionals: responsiveness, value of flexibility, mutual understanding of professionals' concerns when requesting consultation, and the presence of familiar figures (LDP). Also, recognizing the difficulty professionals face regarding ethics and complex decision-making processes./// The CEC as an institution distant from professionals (e.g., EX CA-RI-B).			RM-CA-C	The growth of a 'work in progress'.
	CO-CS-D	Confusion/lack of clarity regarding the objectives of the CEC.			CP-E-F	Being a spokesperson for common concerns.			CA-RI-C	The credibility of the service relies on both the expertise of individual members and the collaborative work of the multidisciplinary group: - how participants work within the CEC: listening activities - challenges in collaboration: balancing one's expertise while going beyond it - Managing multidisciplinarity: between enrichment and the lack of a shared language - difficulties in conducting ethi…			RM-CA-D	Evaluation of the CEC service experience.
*da mettere in obiettivi potenziali	CO-CS-E	Considering citizens as a target audience for the CEC.		LEGITIMATION	CP-L-A	Not feeling sufficiently competent for the CEC, recognizing personal limitations regarding ethics/ethical consulting. This is more strongly perceived by the representative of the citizens.			CA-RI-D	Participation within the group.			RM-CA-F	Perception of CEC as poorly integrated in the local context.
					CP-L-B	CEC members feel they can contribute by bringing their professional knowledge to the multidisciplinary discussion. Some professionals find it difficult to fully apply their expertise, as it is not always relevant to the cases brought to the CEC. This is even more evident for pediatric professionals. Interesting reflection from a pediatrician: over time, they realized that it is not a matter of "c…		SKILL SET WORKABILITY	CA-SSW-A	Characteristics/skills of the president and the role of leadership (between bioethics and organization/coordination).			CA-CI-B	A matter of (little) time.
INDIVIDUAL SPECIFICATION	co-is-a	Bringing expertise.			CP-L-C	Recognizing their "external" role to ensure the independence of the CEC.			CA-SSW-B	Ethical expertise of CEC members, their training, and the distinction of competencies.				Perception of having gained an enriching experience for one's profession.
	co-is-b	Acting as a "guarantor."			???	Unclear		CONTEXTUAL INTEGRATION	CA-CI-A	Communication services and training activities.		INDIVIDUAL APPRAISAL	RM-IA-A	Positive evaluation of the personal experience.
	co-is-c	Organizational role.		ACTIVATION	CP-A-A	Need for regulatory recognition to support the proper functioning and acknowledgment of the service.			CA-CI-E	Integration through continuous training to raise awareness of the service.			RM-IA-B	Positive evaluation of the 'hearing' system for the professional requesting ethical consultation.
INTERNALIZATION	CO-I-A	Value of the CEC: deepening everyday ethical issues (promoting culture).			CP-A- B	Creating a national network of ethical support services is seen as a useful strategy to enhance recognition, ensuring greater solidity and continuity for the CEC experience. /// Research activities are considered a tool for improving practice.			CA-CI-F	Unclear			RM-IA-C	Identifying possible outcomes of the CEC's work in the context of affiliation: better organization of the healthcare system; clarification at the regulatory levels on relevant issues. However, managing relationships with the organization is not always easy and requires caution.
	CO-I-B	Perceiving the CEC as an opportunity for complex situations.		**MOVED IN RECONFIGURATION rm-r-c	CP-A-C	Internal training within the committee is seen as essential to develop a common knowledge base and enhance the committee's effectiveness.			CA-CI-I	Integration through recognition by the company's management.			RM-IA-D	Transferability of ethical reasoning/support received from CEC in other situations.
	CO-I-C	Understanding the value of the CEC as protection for those working as bioethicists.			CP-A-D	Ensuring leadership capable of guiding both committee members in case discussions and professionals in formulating requests. - Guaranteeing support for both members and professionals.							RM-IA-E	Description of the type of support received: feeling listened to, being able to proceed more confidently with decisions, feeling more secure, making decisions that are not rushed, clarity and concreteness of the response.
	CO-I-D	CEC as an essential service in healthcare facilities.			CP-A-E	The need for greater visibility for better CEC functioning, requiring diversified efforts.						RECONFIGURATION	RM-R-A	Implement a feedback system from professionals and the return of opinions by members - Reciprocity/relationship not mediated/concreteness with professionals
	CO-I-E	The relevance of multiprofessional collaboration to provide appropriate responses to complex issues AND the importance of the CEC for the QUALITY of responses given to patients.			CP-A-F	A proactive approach toward departments more exposed to ethical issues is seen as beneficial.						**ADDED FROM CP-A-L	RM-R-B	Modify the methods of submitting/selecting requests: include the involvement of professionals who request consultation in the hearing process.
	CO-I-G	The importance of the CEC in supporting both professionals AND CITIZENS.		**MOVED IN ENGAGEMENT	CP-A-G	Commitment of members, required time, and lack of financial recognition of the activity (sustainability).							RM-R-C	Promote 'preliminary' and continuous training activities for members.
	CO-I-H	Relevance of a research-based approach to the CEC.		**MOVED IN INITIATION - CP-I-A	CP-A-H	The existence of a service like the BU as a driving force for further development of the CEC.							RM-R-D	Implement a methodology for case analysis.
				**MOVED IN RM-R-G	CP-A-L	Involving professionals requesting consultation in hearings							RM-R-E	Strengthen the link with the management.
													RM-R-F	Consider a physical space for the service.
													RM-R-G	Return to in-person meetings. /// The ambivalence of online meetings for the proper functioning of the CEC /// the issues at hand require a type of direct relationship, a direct face-to-face confrontation, not mediated.
												**MOVED IN ACTIVATION	RM-R-H	Increase visibility through online tools.
												**MOVED IN ACTIVATION	RM-R-I	Increase training activities.
													RM-R-L	Reconsider the composition/expansion of the CEC with the involvement of other professionals.
													RM - R-M	Reevaluate the relationship with citizens.
													RM-R-N	Promote the activity through scientific publications.
													RM-R-O	A CEC that can appropriately address spirituality/multiculturalism.
													RM-R-P	Reconsider the writing of documents: closer relationship with clinicians (study groups).
													RM-R-Q	Plan for a significant change with the Physicial Assisted Suicide issue.
													RM-R-R	Facilitate the sharing of documents.
