# Supplementary material for: How to implement a clinical ethics committee in an oncological research hospital: Qualitative results from a process evaluation study using normalization process theory (EVACEC)
Source: PLoS One. 2025 May 6;20(5):e0318870. doi: 10.1371/journal.pone.0318870 (PMC12054913; doi:10.1371/journal.pone.0318870)
Supplement: S5 File — Interviews transcripts_raw data: this folder contains all the raw data used in this study, the interview transcripts (in original Italian). (ZIP) [file pone.0318870.s005.zip]

Archive with 16 entries (15 files):
- S5_Interviews transcripts_raw data/
- S5_Interviews transcripts_raw data/01CM.docx
- S5_Interviews transcripts_raw data/01LD.doc
- S5_Interviews transcripts_raw data/02CM.docx
- S5_Interviews transcripts_raw data/02LD.doc
- S5_Interviews transcripts_raw data/03CM.doc
- S5_Interviews transcripts_raw data/03LD.doc
- S5_Interviews transcripts_raw data/04CM.docx
- S5_Interviews transcripts_raw data/05CM.doc
- S5_Interviews transcripts_raw data/07CM.doc
- S5_Interviews transcripts_raw data/08CM.doc
- S5_Interviews transcripts_raw data/09CM.doc
- S5_Interviews transcripts_raw data/10CM.doc
- S5_Interviews transcripts_raw data/11CM.doc
- S5_Interviews transcripts_raw data/13CM.doc
- S5_Interviews transcripts_raw data/14CM.doc
